# Supplementary material for: Poly[[tri-μ-aqua-do­deca­aqua­tris­(μ3-1-hy­droxy­ethyl­idene-1,1-di­phospho­nato)tricalcium(II)tripalladium(II)] penta­hydrate]
Source: Acta Crystallogr Sect E Struct Rep Online. 2014 Jul 5;70(Pt 8):m291–2. doi: 10.1107/S1600536814015189 (PMC4158508; doi:10.1107/S1600536814015189)
Supplement: Supplementary file 1 [file e-70-0m291-sup1.cif]

##############################################################################
#                                                                            #
# This CIF contains the data in a paper accepted for publication in          #
# Acta Crystallographica Section E. It conforms to the requirements of       #
# Notes for Authors for Acta Crystallographica Section E, and has been       #
# peer reviewed under the auspices of the IUCr Commission on Journals.       #
#                                                                            #
# Full details of the Crystallographic Information File format               #
# are given in the paper "The Crystallographic Information File (CIF):       #
# a New Standard Archive File for Crystallography" by S. R. Hall, F. H.      #
# Allen and I. D. Brown [Acta Cryst. (1991), A47, 655-685].                  #
#                                                                            #
# The current version of the core CIF dictionary is obtainable from          #
# ftp://ftp.iucr.org/pub/cif_core.dic.                                       #
#                                                                            #
# Software is freely available for graphical display of the structure(s)     #
# in this CIF. For information consult the CIF software page                 #
# http://www.iucr.org/resources/cif/software.                                #
#                                                                            #
# This file may be used for bona fide research purposes within the           #
# scientific community so long as proper attribution is given to the journal # 
# article from which it was obtained.                                        #
#                                                                            #
##############################################################################
data_I
_database_code_depnum_ccdc_archive 'CCDC 1010912'
_audit_creation_method     SHELXL-97
_chemical_name_systematic
;\
Poly[[tri-\m-aqua-dodecaaquatris(\m~3~-1-hydroxyethylidene-1,1-\
diphosphonato)tricalcium(II)tripalladium(II)] pentahydrate],
;
_chemical_name_common     ?
_chemical_formula_moiety     'C2 H14 Ca O12 P2 Pd, 1.67(H2 O)'
_chemical_formula_sum     'C2 H15.667 Ca O13.667 P2 Pd'
_chemical_formula_iupac     '[Ca Pd (C2 H4 O7 P2) (H2 O)5], 1.67H2 O'
_chemical_formula_weight     468.58
_chemical_melting_point     ?
_symmetry_cell_setting     hexagonal
_symmetry_space_group_name_H-M     'P 6/m c c'
_symmetry_space_group_name_hall     '-P 6 2c'
loop_
    _symmetry_equiv_pos_as_xyz
    'x, y, z'
    '-x, -y, z'
    '-y, -x, -z+1/2'
    'y, x, -z+1/2'
    'x-y, -y, -z+1/2'
    '-x+y, y, -z+1/2'
    'x, x-y, -z+1/2'
    '-x, -x+y, -z+1/2'
    '-y, x-y, z'
    'y, -x+y, z'
    'x-y, x, z'
    '-x+y, -x, z'
    '-x, -y, -z'
    'x, y, -z'
    'y, x, z-1/2'
    '-y, -x, z-1/2'
    '-x+y, y, z-1/2'
    'x-y, -y, z-1/2'
    '-x, -x+y, z-1/2'
    'x, x-y, z-1/2'
    'y, -x+y, -z'
    '-y, x-y, -z'
    '-x+y, -x, -z'
    'x-y, x, -z'
_cell_length_a     15.9731(3)
_cell_length_b     15.9731(3)
_cell_length_c     18.4149(4)
_cell_angle_alpha     90.00
_cell_angle_beta     90.00
_cell_angle_gamma     120.00
_cell_volume     4068.91(14)
_cell_formula_units_Z     12
_cell_measurement_reflns_used     ?
_cell_measurement_theta_min     ?
_cell_measurement_theta_max     ?
_cell_measurement_temperature     296(2)
_cell_special_details     ?
_exptl_crystal_description     rectangular
_exptl_crystal_colour     'yellow'
_exptl_crystal_size_max     0.39
_exptl_crystal_size_mid     0.07
_exptl_crystal_size_min     0.06
_exptl_crystal_density_diffrn     2.295
_exptl_crystal_density_meas     ?
_exptl_crystal_density_method     'not measured'
_exptl_crystal_F_000     2816
_exptl_absorpt_coefficient_mu     2.049
_exptl_absorpt_correction_type     multi-scan
_exptl_absorpt_process_details     '(SADABS; Sheldrick, 2009)'
_exptl_absorpt_correction_T_min     0.5021
_exptl_absorpt_correction_T_max     0.8869
_exptl_special_details     ?
_diffrn_ambient_temperature     296(2)
_diffrn_radiation_type     MoK\a
_diffrn_radiation_wavelength     0.71073
_diffrn_radiation_source     'fine-focus sealed tube'
_diffrn_radiation_monochromator     graphite
_diffrn_measurement_device_type     'Bruker APEXII CCD area-detector'
_diffrn_measurement_method     'phi and omega scans'
_diffrn_detector_area_resol_mean     ?
_diffrn_reflns_number     37638
_diffrn_reflns_av_R_equivalents     0.0817
_diffrn_reflns_av_sigmaI/netI     0.0296
_diffrn_reflns_theta_min     2.55
_diffrn_reflns_theta_max     28.44
_diffrn_reflns_theta_full     28.44
_diffrn_measured_fraction_theta_max     0.996
_diffrn_measured_fraction_theta_full     0.996
_diffrn_reflns_limit_h_min     -21
_diffrn_reflns_limit_h_max     21
_diffrn_reflns_limit_k_min     -21
_diffrn_reflns_limit_k_max     18
_diffrn_reflns_limit_l_min     -22
_diffrn_reflns_limit_l_max     24
_diffrn_standards_number     ?
_diffrn_standards_interval_count     ?
_diffrn_standards_interval_time     ?
_diffrn_standards_decay_%     ?
_refine_special_details
;
Refinement of <i>F</i>^2^ against ALL reflections. The weighted <i>R</i>-factor
<i>wR</i> and goodness of fit <i>S</i> are based on <i>F</i>^2^, conventional
<i>R</i>-factors <i>R</i> are based on <i>F</i>, with <i>F</i> set to zero for
negative <i>F</i>^2^. The threshold expression of <i>F</i>^2^ >
\s(<i>F</i>^2^) is used only for calculating <i>R</i>-factors(gt) <i>etc</i>.
and is not relevant to the choice of reflections for refinement.
<i>R</i>-factors based on <i>F</i>^2^ are statistically about twice as large
as those based on <i>F</i>, and <i>R</i>- factors based on ALL data will be
even larger.
;
_reflns_number_total     1774
_reflns_number_gt     1410
_reflns_threshold_expression     I>2\s(I)
_refine_ls_structure_factor_coef     Fsqd
_refine_ls_matrix_type     full
_refine_ls_R_factor_all     0.0457
_refine_ls_R_factor_gt     0.0306
_refine_ls_wR_factor_gt     0.0647
_refine_ls_wR_factor_ref     0.0713
_refine_ls_goodness_of_fit_ref     1.075
_refine_ls_restrained_S_all     1.078
_refine_ls_number_reflns     1774
_refine_ls_number_parameters     116
_refine_ls_number_restraints     28
_refine_ls_hydrogen_treatment     mixed
_refine_ls_weighting_scheme     calc
_refine_ls_weighting_details
        'calc w=1/[\s^2^(Fo^2^)+(0.0249P)^2^+11.4857P] where P=(Fo^2^+2Fc^2^)/3'
_atom_sites_solution_hydrogens     geom
_atom_sites_solution_primary     direct
_atom_sites_solution_secondary     difmap
_refine_ls_shift/su_max     0.013
_refine_ls_shift/su_mean     0.001
_refine_diff_density_max     0.560
_refine_diff_density_min     -0.571
_refine_ls_extinction_method     none
_refine_ls_extinction_coef     ?
loop_
    _atom_type_symbol
    _atom_type_description
    _atom_type_scat_dispersion_real
    _atom_type_scat_dispersion_imag
    _atom_type_scat_source
    'C' 'C' 0.0033 0.0016
                         'International Tables Vol C Tables 4.2.6.8 and 6.1.1.4'
    'H' 'H' 0.0000 0.0000
                         'International Tables Vol C Tables 4.2.6.8 and 6.1.1.4'
    'O' 'O' 0.0106 0.0060
                         'International Tables Vol C Tables 4.2.6.8 and 6.1.1.4'
    'P' 'P' 0.1023 0.0942
                         'International Tables Vol C Tables 4.2.6.8 and 6.1.1.4'
    'Ca' 'Ca' 0.2262 0.3064
                         'International Tables Vol C Tables 4.2.6.8 and 6.1.1.4'
    'Pd' 'Pd' -0.9988 1.0072
                         'International Tables Vol C Tables 4.2.6.8 and 6.1.1.4'
_computing_data_collection     'APEX2 (Bruker, 2007)'
_computing_cell_refinement     'SAINT (Bruker, 2007)'
_computing_data_reduction     'SAINT (Bruker, 2007)'
_computing_structure_solution     'SHELXTL (Sheldrick, 2008)'
_computing_structure_refinement     'SHELXTL (Sheldrick, 2008)'
_computing_molecular_graphics     'SHELXTL (Sheldrick, 2008)'
_computing_publication_material     'publCIF (Westrip, 2010)'
loop_
    _atom_site_type_symbol
    _atom_site_label
    _atom_site_fract_x
    _atom_site_fract_y
    _atom_site_fract_z
    _atom_site_U_iso_or_equiv
    _atom_site_adp_type
    _atom_site_calc_flag
    _atom_site_refinement_flags
    _atom_site_occupancy
    _atom_site_symmetry_multiplicity
    _atom_site_disorder_assembly
    _atom_site_disorder_group
    Pd Pd1 0.63688(3) 0.44960(3) 0.0000 0.01659(11) Uani d S 1 2 . .
    Ca Ca1 0.37002(6) 0.37002(6) 0.2500 0.0182(2) Uani d S 1 2 . .
    P P1 0.45030(6) 0.28992(6) 0.08236(4) 0.01779(18) Uani d . 1 1 A .
    O O1 0.48149(18) 0.21370(18) 0.08028(12) 0.0246(5) Uani d . 1 1 . .
    O O2 0.53726(17) 0.39316(17) 0.07897(12) 0.0223(5) Uani d . 1 1 . .
    O O3 0.38931(18) 0.27739(18) 0.14777(12) 0.0218(5) Uani d . 1 1 . .
    O O5 0.33373(19) 0.50409(19) 0.22123(13) 0.0243(5) Uani d D 1 1 . .
    H H1 0.327(3) 0.507(3) 0.1764(6) 0.037 Uiso d D 1 1 . .
    H H2 0.367(2) 0.5554(18) 0.2384(19) 0.037 Uiso d D 1 1 . .
    O O6 0.5000 0.5000 0.17187(18) 0.0221(7) Uani d SD 1 2 . .
    H H3 0.484(3) 0.526(3) 0.1407(15) 0.033 Uiso d D 1 1 . .
    O O7 0.2157(2) 0.2933(2) 0.18857(17) 0.0395(7) Uani d D 1 1 . .
    H H4 0.182(3) 0.318(3) 0.184(2) 0.059 Uiso d D 1 1 . .
    H H5 0.238(3) 0.291(4) 0.1493(16) 0.059 Uiso d D 1 1 . .
    C C1 0.3787(3) 0.2740(3) 0.0000 0.0224(10) Uani d SD 1 2 . .
    O O4A 0.2883(5) 0.1836(5) 0.0000 0.0311(19) Uiso d SPD 0.50 2 A 1
    H H4A 0.253(4) 0.185(4) -0.031(6) 0.047 Uiso calc PRD 0.25 1 A 1
    C C2A 0.3627(7) 0.3633(5) 0.0000 0.023(2) Uiso d SPD 0.50 2 A 1
    H H21 0.3251 0.3600 -0.0416 0.034 Uiso calc PR 0.25 1 A 1
    H H22 0.4242 0.4218 -0.0018 0.034 Uiso calc SPR 0.50 2 A 1
    H H23 0.3291 0.3626 0.0434 0.034 Uiso calc PR 0.25 1 A 1
    C C2B 0.3085(7) 0.1626(5) 0.0000 0.019(2) Uiso d SPD 0.50 2 A 2
    H H24 0.2910 0.1403 0.0491 0.029 Uiso calc PR 0.25 1 A 2
    H H25 0.3399 0.1310 -0.0219 0.029 Uiso calc PR 0.25 1 A 2
    H H26 0.2515 0.1478 -0.0271 0.029 Uiso calc PR 0.25 1 A 2
    O O4B 0.3386(6) 0.3370(6) 0.0000 0.029 Uiso d SPD 0.50 2 A 2
    H H4B 0.298(7) 0.321(6) -0.033(5) 0.029 Uiso calc PRD 0.25 1 A 2
    O O8 0.1458(11) 0.1163(12) -0.1026(9) 0.169(6) Uiso d P 0.50 1 . .
    O O9 0.0000 0.0000 0.0000 0.40(3) Uiso d S 1 12 . .
    O O10 0.108(2) 0.079(3) -0.2084(13) 0.184(14) Uiso d P 0.25 1 . .
loop_
    _atom_site_aniso_label
    _atom_site_aniso_U_11
    _atom_site_aniso_U_22
    _atom_site_aniso_U_33
    _atom_site_aniso_U_12
    _atom_site_aniso_U_13
    _atom_site_aniso_U_23
    Pd1 0.01985(19) 0.0223(2) 0.00785(16) 0.01075(16) 0.000 0.000
    Ca1 0.0199(3) 0.0199(3) 0.0176(4) 0.0119(4) -0.00021(18) 0.00021(18)
    P1 0.0220(4) 0.0215(4) 0.0089(4) 0.0101(4) 0.0018(3) -0.0004(3)
    O1 0.0386(15) 0.0328(14) 0.0105(11) 0.0240(12) 0.0048(10) 0.0016(10)
    O2 0.0237(12) 0.0255(12) 0.0119(11) 0.0080(10) 0.0043(10) -0.0021(9)
    O3 0.0261(13) 0.0265(13) 0.0106(11) 0.0116(11) 0.0045(9) -0.0005(10)
    O5 0.0261(14) 0.0318(14) 0.0165(12) 0.0155(12) -0.0011(10) 0.0024(10)
    O6 0.0280(19) 0.0228(18) 0.0194(17) 0.0156(15) 0.000 0.000
    O7 0.0380(17) 0.0476(18) 0.0439(18) 0.0297(15) -0.0130(14) -0.0102(15)
    C1 0.021(2) 0.025(3) 0.016(2) 0.007(2) 0.000 0.000
_geom_special_details
;
All e.s.d.'s (except the e.s.d. in the dihedral angle between two l.s. planes)
are estimated using the full covariance matrix. The cell e.s.d.'s are taken
into account individually in the estimation of e.s.d.'s in distances, angles
and torsion angles; correlations between e.s.d.'s in cell parameters are only
used when they are defined by crystal symmetry. An approximate (isotropic)
treatment of cell e.s.d.'s is used for estimating e.s.d.'s involving l.s.
planes.
;
loop_
    _geom_bond_atom_site_label_1
    _geom_bond_atom_site_label_2
    _geom_bond_site_symmetry_2
    _geom_bond_distance
    _geom_bond_publ_flag
    Pd1 O2 14 2.006(2) ?
    Pd1 O2 . 2.006(2) ?
    Pd1 O1 23_665 2.010(2) ?
    Pd1 O1 12_665 2.010(2) ?
    Ca1 O7 . 2.416(3) ?
    Ca1 O7 4 2.416(3) ?
    Ca1 O3 . 2.507(2) ?
    Ca1 O3 4 2.507(2) ?
    Ca1 O6 3_665 2.526(2) ?
    Ca1 O6 . 2.526(2) ?
    Ca1 O5 . 2.538(3) ?
    Ca1 O5 4 2.538(3) ?
    Ca1 Ca1 2_665 4.1524(18) ?
    P1 O3 . 1.498(2) ?
    P1 O1 . 1.529(2) ?
    P1 O2 . 1.537(2) ?
    P1 C1 . 1.839(3) ?
    C1 O4B . 1.438(6) ?
    C1 O4A . 1.444(6) ?
    C1 C2B . 1.559(6) ?
    C1 C2A . 1.569(6) ?
    C1 P1 14 1.839(3) ?
loop_
    _geom_angle_atom_site_label_1
    _geom_angle_atom_site_label_2
    _geom_angle_atom_site_label_3
    _geom_angle_site_symmetry_1
    _geom_angle_site_symmetry_3
    _geom_angle
    _geom_angle_publ_flag
    O2 Pd1 O2 14 . 92.91(13) ?
    O2 Pd1 O1 14 23_665 85.78(9) ?
    O2 Pd1 O1 . 23_665 173.09(10) ?
    O2 Pd1 O1 14 12_665 173.09(10) ?
    O2 Pd1 O1 . 12_665 85.78(9) ?
    O1 Pd1 O1 23_665 12_665 94.70(14) ?
    O7 Ca1 O7 . 4 80.42(16) ?
    O7 Ca1 O3 . . 75.19(9) ?
    O7 Ca1 O3 4 . 84.19(10) ?
    O7 Ca1 O3 . 4 84.19(10) ?
    O7 Ca1 O3 4 4 75.19(9) ?
    O3 Ca1 O3 . 4 152.97(12) ?
    O7 Ca1 O6 . 3_665 153.43(7) ?
    O7 Ca1 O6 4 3_665 111.16(10) ?
    O3 Ca1 O6 . 3_665 128.30(7) ?
    O3 Ca1 O6 4 3_665 76.37(7) ?
    O7 Ca1 O6 . . 111.16(10) ?
    O7 Ca1 O6 4 . 153.43(7) ?
    O3 Ca1 O6 . . 76.37(7) ?
    O3 Ca1 O6 4 . 128.30(7) ?
    O6 Ca1 O6 3_665 . 69.44(13) ?
    O7 Ca1 O5 . . 74.02(9) ?
    O7 Ca1 O5 4 . 138.18(9) ?
    O3 Ca1 O5 . . 119.24(8) ?
    O3 Ca1 O5 4 . 69.84(8) ?
    O6 Ca1 O5 3_665 . 82.30(7) ?
    O6 Ca1 O5 . . 68.18(6) ?
    O7 Ca1 O5 . 4 138.18(9) ?
    O7 Ca1 O5 4 4 74.02(9) ?
    O3 Ca1 O5 . 4 69.84(8) ?
    O3 Ca1 O5 4 4 119.24(8) ?
    O6 Ca1 O5 3_665 4 68.18(6) ?
    O6 Ca1 O5 . 4 82.30(7) ?
    O5 Ca1 O5 . 4 144.16(13) ?
    O7 Ca1 Ca1 . 2_665 139.79(8) ?
    O7 Ca1 Ca1 4 2_665 139.79(8) ?
    O3 Ca1 Ca1 . 2_665 103.51(6) ?
    O3 Ca1 Ca1 4 2_665 103.51(6) ?
    O3 P1 O1 . . 111.26(14) ?
    O3 P1 O2 . . 110.76(13) ?
    O1 P1 O2 . . 111.95(14) ?
    O3 P1 C1 . . 109.08(15) ?
    O1 P1 C1 . . 107.27(16) ?
    O2 P1 C1 . . 106.30(16) ?
    P1 O1 Pd1 . 9_655 128.04(14) ?
    P1 O2 Pd1 . . 126.86(14) ?
    P1 O3 Ca1 . . 142.04(15) ?
    Ca1 O6 Ca1 2_665 . 110.56(13) ?
    O4B C1 O4A . . 97.3(6) ?
    O4B C1 C2B . . 118.7(6) ?
    O4A C1 C2A . . 111.9(6) ?
    C2B C1 C2A . . 133.4(6) ?
    O4B C1 P1 . 14 111.5(2) ?
    O4A C1 P1 . 14 112.3(2) ?
    C2B C1 P1 . 14 101.6(3) ?
    C2A C1 P1 . 14 104.3(2) ?
    O4B C1 P1 . . 111.5(2) ?
    O4A C1 P1 . . 112.3(2) ?
    C2B C1 P1 . . 101.6(3) ?
    C2A C1 P1 . . 104.3(2) ?
    P1 C1 P1 14 . 111.1(2) ?
loop_
    _geom_hbond_atom_site_label_D
    _geom_hbond_atom_site_label_H
    _geom_hbond_atom_site_label_A
    _geom_hbond_site_symmetry_A
    _geom_hbond_distance_DH
    _geom_hbond_distance_HA
    _geom_hbond_distance_DA
    _geom_hbond_angle_DHA
    O5 H1 O1 11 0.837(9) 1.954(15) 2.756(3) 160(4)
    O5 H2 O5 3_665 0.786(16) 2.07(2) 2.799(5) 155(4)
    O6 H3 O2 2_665 0.824(17) 1.871(19) 2.685(3) 170(4)
    O7 H4 O3 11 0.815(17) 2.07(2) 2.865(4) 166(4)
    O4A H4A O8 . 0.82 1.99 2.731(16) 149.8
_iucr_refine_instructions_details
;
TITL P3 IN P6/MCC
CELL  0.71073 15.97310 15.97310 18.41490 90.00000 90.00000 120.00000
ZERR 4  0.00030  0.00030  0.00040  0.00000  0.00000  0.00000
LATT 1
SYMM -X, -Y, Z
SYMM -Y, -X, -Z+ 0.50000
SYMM Y, X, -Z+ 0.50000
SYMM X-Y, -Y, -Z+ 0.50000
SYMM -X+Y, Y, -Z+ 0.50000
SYMM X, X-Y, -Z+ 0.50000
SYMM -X, -X+Y, -Z+ 0.50000
SYMM -Y, X-Y, Z
SYMM Y, -X+Y, Z
SYMM X-Y, X, Z
SYMM -X+Y, -X, Z
SFAC C H O P CA PD
UNIT 24 208 164 24 12 12
TEMP 23
L.S. 6
ACTA
OMIT 0 1 0
OMIT 0 0 2
BOND
FMAP 2
PLAN 20
SIZE 0.06 0.07 0.39
DFIX 1.430 0.007 C1 O4A C1 O4B
DFIX 1.550 0.007 C1 C2A C1 C2B
DFIX 0.85 0.01 O5 H1
SADI  H1 O5 H2 O5 H3 O6 H4 O7 H5 O7 O4A H4A O4B H4B
DFIX 1.35 .02 H4 H5 H1 H2
WGHT    0.024900   11.485700
FVAR       0.03975
PD1   6    0.636883    0.449602    0.000000    10.50000    0.01985    0.02234 =
         0.00785    0.00000    0.00000    0.01075
CA1   5    0.370019    0.370019    0.250000    10.50000    0.01985    0.01985 =
         0.01760    0.00021   -0.00021    0.01195
P1    4    0.450298    0.289921    0.082358    11.00000    0.02200    0.02153 =
         0.00885   -0.00039    0.00179    0.01014
O1    3    0.481486    0.213701    0.080279    11.00000    0.03861    0.03280 =
         0.01048    0.00157    0.00480    0.02401
O2    3    0.537265    0.393158    0.078971    11.00000    0.02368    0.02549 =
         0.01190   -0.00209    0.00435    0.00799
O3    3    0.389308    0.277387    0.147767    11.00000    0.02614    0.02648 =
         0.01056   -0.00046    0.00448    0.01159
O5    3    0.333733    0.504089    0.221229    11.00000    0.02611    0.03178 =
         0.01655    0.00239   -0.00108    0.01552
H1    2    0.327409    0.507297    0.176390    11.00000   -1.50000
H2    2    0.367154    0.555391    0.238362    11.00000   -1.50000
O6    3    0.500000    0.500000    0.171869    10.50000    0.02796    0.02283 =
         0.01940    0.00000    0.00000    0.01558
H3    2    0.484014    0.526303    0.140684    11.00000   -1.50000
O7    3    0.215730    0.293335    0.188575    11.00000    0.03804    0.04765 =
         0.04390   -0.01016   -0.01303    0.02973
H4    2    0.181945    0.317927    0.184199    11.00000   -1.50000
H5    2    0.238130    0.290957    0.149312    11.00000   -1.50000
C1    1    0.378731    0.274019    0.000000    10.50000    0.02077    0.02488 =
         0.01588    0.00000    0.00000    0.00714
PART 1
O4A   3    0.288343    0.183608    0.000000    10.25000    0.03107
AFIX  88
H4A   2    0.252579    0.185084   -0.031382    10.25000   -1.50000
AFIX   0
C2A   1    0.362730    0.363269    0.000000    10.25000    0.02263
AFIX 133
H21   2    0.325062    0.360023   -0.041644    10.25000   -1.50000
H22   2    0.424200    0.421825   -0.001786    10.25000   -1.50000
H23   2    0.329139    0.362564    0.043430    10.25000   -1.50000
PART 2
AFIX   0
C2B   1    0.308546    0.162591    0.000000    10.25000    0.01926
AFIX 133
H24   2    0.291010    0.140307    0.049058    10.25000   -1.50000
H25   2    0.339946    0.131030   -0.021929    10.25000   -1.50000
H26   2    0.251455    0.147805   -0.027130    10.25000   -1.50000
AFIX   0
O4B   3    0.338577    0.336969    0.000000    10.25000   -1.50000
AFIX  88
H4B   2    0.298286    0.320768   -0.032502    10.25000   -1.50000
PART 0
AFIX   0
O8    3    0.145787    0.116340   -0.102565    10.50000    0.16910
O9    3    0.000000    0.000000    0.000000    10.08333    0.40458
O10   3    0.108496    0.078734   -0.208369    10.25000    0.18420
HKLF 4
REM  P3 IN P6/MCC
REM R1 =  0.0306 for   1410 Fo > 4sig(Fo)  and  0.0457 for all   1774 data
REM    116 parameters refined using     28 restraints
END
WGHT      0.0252     11.2692
REM Highest difference peak  0.560,  deepest hole -0.571,  1-sigma level  0.123
Q1    1   0.0000  0.0000  0.0484  10.16667  0.05    0.48
Q2    1   0.4805  0.2001  0.0525  11.00000  0.05    0.47
Q3    1   0.2740  0.4865  0.2322  11.00000  0.05    0.42
Q4    1   0.3651  0.3664  0.0335  11.00000  0.05    0.42
Q5    1   0.5957  0.3745  0.0456  11.00000  0.05    0.41
Q6    1   0.5414  0.4130  0.0448  11.00000  0.05    0.41
Q7    1   0.3838  0.4054  0.0000  10.50000  0.05    0.41
Q8    1   0.4178  0.2966  0.0437  11.00000  0.05    0.40
Q9    1   0.3856  0.2785  0.1140  11.00000  0.05    0.40
Q10   1   0.5281  0.4629  0.0462  11.00000  0.05    0.40
Q11   1   0.1044  0.0806 -0.1511  11.00000  0.05    0.39
Q12   1   0.6759  0.4187  0.0474  11.00000  0.05    0.38
Q13   1   0.3973  0.4801  0.1201  11.00000  0.05    0.38
Q14   1   0.4539  0.1331  0.0437  11.00000  0.05    0.37
Q15   1   0.2529  0.2323 -0.0368  11.00000  0.05    0.37
Q16   1   0.0000  0.0000 -0.1298  10.16667  0.05    0.36
Q17   1   0.5585  0.2816  0.0454  11.00000  0.05    0.36
Q18   1   0.4083  0.3447  0.1328  11.00000  0.05    0.35
Q19   1   0.1670  0.1898 -0.0552  11.00000  0.05    0.34
Q20   1   0.3908  0.2432  0.1365  11.00000  0.05    0.34
;
data_New_Global_Publ_Block
_journal_date_recd_electronic     2014-06-11
_journal_date_accepted     2014-06-27
_journal_name_full     'Acta Crystallographica, Section E'
_journal_year     2014
_journal_volume     70
_journal_issue      8
_journal_page_first     m291
_journal_page_last     m292
_journal_paper_category     QM
_journal_paper_doi     10.1107/S1600536814015189
_journal_coeditor_code     BR2239
_publ_contact_author_name     'Irina P. Kutsenko'
_publ_contact_author_address
;
V.I. Vernadsky Institute of General and Inorganic Chemistry of Ukraine,
National Academy of Sciences, Kiev 142, prospekt Akademika Palladina 32/34,
Ukraine
;
_publ_contact_author_email     'kutsencko.irina@yandex.ua'
_publ_contact_author_fax     ?
_publ_contact_author_phone     ?
_publ_section_title
;\
Poly[[tri-\m-aqua-dodecaaquatris(\m~3~-1-hydroxyethylidene-1,1-diphosphonato)\
tricalcium(II)tripalladium(II)] pentahydrate]
;
loop_
    _publ_author_name
    _publ_author_footnote
    _publ_author_address
    'Kutsenko, Irina P.' .
;
V.I. Vernadsky Institute of General and Inorganic Chemistry of Ukraine,
National Academy of Sciences, Kiev-142, prospekt Akademika Palladina 32/34,
Ukraine
;
    'Kozachkova, Alexandra N.' .
;
V.I. Vernadsky Institute of General and Inorganic Chemistry of Ukraine,
National Academy of Sciences, Kiev-142, prospekt Akademika Palladina 32/34,
Ukraine
;
    'Tsaryk, Natalia V.' .
;
V.I. Vernadsky Institute of General and Inorganic Chemistry of Ukraine,
National Academy of Sciences, Kiev-142, prospekt Akademika Palladina 32/34,
Ukraine
;
    'Pekhnyo, Vasily I.' .
;
V.I. Vernadsky Institute of General and Inorganic Chemistry of Ukraine,
National Academy of Sciences, Kiev-142, prospekt Akademika Palladina 32/34,
Ukraine
;
    'Rusanova, Julia A.' .
;
Taras Shevchenko National University, Department of Inorganic Chemistry,
Volodymyrska str. 64/13, 01601 Kyiv, Ukraine
;
