# Supplementary material for: Poly[[tri-μ-aqua-do­deca­aqua­tris­(μ3-1-hy­droxy­ethyl­idene-1,1-di­phospho­nato)tricalcium(II)tripalladium(II)] penta­hydrate]
Source: Acta Crystallogr Sect E Struct Rep Online. 2014 Jul 5;70(Pt 8):m291–2. doi: 10.1107/S1600536814015189 (PMC4158508; doi:10.1107/S1600536814015189)
Supplement: Supplementary file 2 [file e-70-0m291-Isup2.hkl]

data_I
_shelx_title ' P3 IN P6/MCC' 
_shelx_refln_list_code          4 
_shelx_F_calc_maximum      870.53 
_exptl_crystal_F_000      2816.00 
_reflns_d_resolution_high  0.7463 
 
loop_ 
 _symmetry_equiv_pos_as_xyz 
 'x, y, z' 
 '-x, -y, z' 
 '-y, -x, -z+1/2' 
 'y, x, -z+1/2' 
 'x-y, -y, -z+1/2' 
 '-x+y, y, -z+1/2' 
 'x, x-y, -z+1/2' 
 '-x, -x+y, -z+1/2' 
 '-y, x-y, z' 
 'y, -x+y, z' 
 'x-y, x, z' 
 '-x+y, -x, z' 
 '-x, -y, -z' 
 'x, y, -z' 
 'y, x, z-1/2' 
 '-y, -x, z-1/2' 
 '-x+y, y, z-1/2' 
 'x-y, -y, z-1/2' 
 '-x, -x+y, z-1/2' 
 'x, x-y, z-1/2' 
 'y, -x+y, -z' 
 '-y, x-y, -z' 
 '-x+y, -x, -z' 
 'x-y, x, -z' 
 
_cell_length_a    15.9731 
_cell_length_b    15.9731 
_cell_length_c    18.4149 
_cell_angle_alpha  90.000 
_cell_angle_beta   90.000 
_cell_angle_gamma 120.000 
 
_shelx_F_squared_multiplier     1.000 
 
loop_ 
 _refln_index_h 
 _refln_index_k 
 _refln_index_l 
 _refln_F_squared_calc 
 _refln_F_squared_meas 
 _refln_F_squared_sigma 
 _refln_observed_status 
  -1   2   0       51.72       59.57     20.22 o 
   0   2   0       43.71       12.40     17.36 o 
  -1   3   0    35511.98    38358.31    264.34 o 
   0   3   0    23901.55    24264.28    277.07 o 
  -2   4   0   144162.38   147789.52   1378.89 o 
  -1   4   0    42194.51    41336.77    301.79 o 
   0   4   0     6043.11     5179.88    119.01 o 
  -2   5   0     7317.76     7682.41     92.42 o 
  -1   5   0    30418.86    28762.70    239.48 o 
   0   5   0     9640.25     8879.46    167.40 o 
  -3   6   0     4235.39     3669.28    105.89 o 
  -2   6   0    32096.12    31377.73    265.44 o 
  -1   6   0    58558.66    56670.65    505.65 o 
   0   6   0   128404.73   118349.11   1543.07 o 
  -3   7   0    58408.82    61084.65    571.03 o 
  -2   7   0    20160.06    20801.87    243.03 o 
  -1   7   0    38331.57    39286.73    406.80 o 
   0   7   0        3.83      -11.99     64.92 o 
  -4   8   0     6817.01     6738.28    189.00 o 
  -3   8   0    27714.41    28584.13    327.70 o 
  -2   8   0    13431.95    13089.38    189.61 o 
  -1   8   0     4561.65     4203.35    116.54 o 
   0   8   0     3387.39     4685.99    168.18 o 
  -4   9   0       42.93       79.27     50.29 o 
  -3   9   0     8374.05     9329.86    176.10 o 
  -2   9   0    40027.17    38085.80    416.29 o 
  -1   9   0        8.53      -44.52     51.84 o 
   0   9   0     6229.09     6604.71    223.53 o 
  -5  10   0    21917.23    21000.19    392.30 o 
  -4  10   0    11177.22    11042.18    219.71 o 
  -3  10   0     5845.61     6992.68    164.67 o 
  -2  10   0     6995.41     7565.46    173.71 o 
  -1  10   0      546.50      767.86     81.78 o 
   0  10   0      388.49      368.42    127.47 o 
  -5  11   0    37975.80    38618.88    457.78 o 
  -4  11   0    14783.74    14100.23    272.37 o 
  -3  11   0      761.94      629.30     83.91 o 
  -2  11   0     1557.35     1755.35    106.61 o 
  -1  11   0     6240.85     6415.13    177.59 o 
   0  11   0   162243.67   159231.69   2135.67 o 
  -6  12   0       17.55      -27.79     91.59 o 
  -5  12   0    22443.81    22176.43    334.64 o 
  -4  12   0    25225.84    25085.91    506.05 o 
  -3  12   0      875.63      719.92     96.64 o 
  -2  12   0     1884.15     1689.00    118.20 o 
  -1  12   0    24043.93    25383.86    388.06 o 
   0  12   0    23355.40    23829.88    529.43 o 
  -6  13   0     5376.17     5752.54    183.47 o 
  -5  13   0      105.05       61.77     78.91 o 
  -4  13   0    16733.29    15953.89    325.61 o 
  -3  13   0       87.61       11.62     87.72 o 
  -2  13   0        4.34        2.65     74.53 o 
  -1  13   0     1164.85     1203.63    107.25 o 
   0  13   0     5586.37     5982.16    321.40 o 
  -7  14   0     2006.40     1847.38    177.37 o 
  -6  14   0     1258.51     1109.50    117.40 o 
  -5  14   0     6377.77     6662.62    223.69 o 
  -4  14   0     2229.98     2088.78    144.73 o 
  -3  14   0      880.10      661.27    112.69 o 
  -2  14   0       41.12       89.04     97.17 o 
  -1  14   0       58.03       70.11     98.02 o 
   0  14   0     6825.77     6772.20    380.20 o 
  -7  15   0     1040.69      958.50    121.19 o 
  -6  15   0      115.40       20.06     95.60 o 
  -5  15   0      763.86      660.28    111.60 o 
  -4  15   0     9790.60     9613.24    289.55 o 
  -3  15   0     3963.37     4487.30    223.40 o 
  -2  15   0    10839.13    11490.37    335.17 o 
  -1  15   0        3.88       63.68    122.10 o 
   0  15   0     4218.33     4172.51    367.93 o 
  -8  16   0    19619.30    19187.95    729.08 o 
  -7  16   0      303.58      190.65    106.73 o 
  -6  16   0     1170.89     1222.37    143.99 o 
  -5  16   0    11438.86    11450.94    308.98 o 
  -4  16   0      556.19      414.63    124.23 o 
  -3  16   0      600.57      948.79    171.33 o 
  -2  16   0     2429.50     2195.61    213.30 o 
  -1  16   0      986.27     1589.26    206.32 o 
   0  16   0     6854.50     7108.77    530.59 o 
  -8  17   0      761.63      575.80    144.34 o 
  -7  17   0     7176.13     7543.45    300.62 o 
  -6  17   0     1606.99     1561.44    162.57 o 
  -5  17   0     3079.23     3204.69    227.06 o 
  -4  17   0     2062.63     2280.21    206.39 o 
  -3  17   0     3248.93     2933.20    251.22 o 
  -2  17   0     3456.74     3417.85    277.15 o 
  -1  17   0     1525.44     1631.75    229.00 o 
   0  17   0       58.04      119.60    264.26 o 
  -9  18   0    27024.85    28986.35    813.70 o 
  -8  18   0     6852.42     7562.40    314.79 o 
  -7  18   0      165.42      161.30    151.05 o 
  -6  18   0       18.70     -119.15    143.34 o 
  -5  18   0       39.25     -145.21    145.21 o 
  -4  18   0       18.71      -36.43    147.03 o 
  -3  18   0     1104.20      962.55    221.69 o 
  -2  18   0       12.33      384.72    218.61 o 
  -1  18   0     1189.96      889.86    253.41 o 
   0  18   0     2827.40     3147.17    491.27 o 
  -9  19   0      491.41      511.89    186.66 o 
  -8  19   0      388.69      320.76    179.88 o 
  -7  19   0       75.35      427.32    197.30 o 
  -6  19   0      199.83      375.46    198.78 o 
  -5  19   0      324.97      130.26    200.48 o 
  -4  19   0      133.66      -99.87    196.82 o 
  -3  19   0     5148.75     5671.29    428.43 o 
  -2  19   0       28.68       -0.23    217.22 o 
  -1  19   0      412.60      367.03   1075.77 o 
 -10  20   0     2952.14     2661.33    433.96 o 
  -9  20   0      406.98      831.17    230.20 o 
  -8  20   0     1532.68     1124.41    278.64 o 
  -7  20   0      161.82      238.26    273.29 o 
  -6  20   0     3406.51     3804.13    358.61 o 
  -5  20   0      798.00      503.52    246.60 o 
  -4  20   0     1283.82     1708.90    316.01 o 
 -10  21   0      201.09      215.22    218.72 o 
  -9  21   0      154.44       -5.34    212.34 o 
  -8  21   0      385.08      131.01    231.26 o 
  -7  21   0       31.51      379.68    930.23 o 
  -1   3   1     5602.36     6532.21     50.88 o 
  -1   4   1    28783.20    30637.32    164.87 o 
  -2   5   1    69799.85    70340.70    358.40 o 
  -1   5   1    25949.48    25971.97    159.94 o 
  -2   6   1   104685.12   100111.45    550.89 o 
  -1   6   1     3438.72     3865.56     61.24 o 
  -3   7   1     3824.28     4251.60     68.25 o 
  -2   7   1     2205.42     1560.92     50.00 o 
  -1   7   1     5133.59     4814.27     93.33 o 
  -3   8   1     3665.80     4588.63     79.33 o 
  -2   8   1    17022.64    16124.99    157.24 o 
  -1   8   1    26698.41    26372.78    223.16 o 
  -4   9   1    27968.30    26490.33    226.25 o 
  -3   9   1     3507.52     3329.59     78.43 o 
  -2   9   1      102.21      -33.77     33.77 o 
  -1   9   1     8662.06     8972.25    122.46 o 
  -4  10   1    13364.84    12493.76    159.66 o 
  -3  10   1    41001.38    40718.13    338.93 o 
  -2  10   1    34246.02    33978.51    282.08 o 
  -1  10   1    13230.26    13345.11    160.85 o 
  -5  11   1      173.66      202.63     50.90 o 
  -4  11   1        1.58      -44.73     44.73 o 
  -3  11   1       19.21      -37.24     44.93 o 
  -2  11   1     3760.31     3914.34     99.76 o 
  -1  11   1     4549.22     4867.03    112.00 o 
  -5  12   1     4955.78     4962.19    117.93 o 
  -4  12   1     3297.13     3001.00     94.51 o 
  -3  12   1     3613.22     3604.50    107.67 o 
  -2  12   1     5009.64     4970.17    131.38 o 
  -1  12   1      569.16      612.94     65.30 o 
  -6  13   1    28532.35    29108.15    285.80 o 
  -5  13   1    20175.36    20321.53    242.18 o 
  -4  13   1     2410.09     2674.02    100.54 o 
  -3  13   1      387.50      476.83     69.07 o 
  -2  13   1      300.94      306.75     65.78 o 
  -1  13   1      192.28       77.12     61.08 o 
  -6  14   1       45.59      -57.09     57.09 o 
  -5  14   1    10854.65    11051.09    228.25 o 
  -4  14   1    23961.92    23315.72    296.59 o 
  -3  14   1     3027.55     3194.48    119.87 o 
  -2  14   1     1309.23      919.33     83.93 o 
  -1  14   1      196.28       98.72     74.73 o 
  -7  15   1     1642.15     1590.92     95.03 o 
  -6  15   1    16562.63    16636.62    263.68 o 
  -5  15   1     7668.02     7319.10    175.07 o 
  -4  15   1       75.98       55.21     72.29 o 
  -3  15   1      105.31       26.42     73.06 o 
  -2  15   1      229.67      185.95     81.21 o 
  -1  15   1     1291.94      993.77    109.49 o 
  -7  16   1     2394.34     2395.52    117.37 o 
  -6  16   1     2356.63     2925.07    127.91 o 
  -5  16   1     1083.83     1075.72    100.20 o 
  -4  16   1      971.12     1206.80    113.07 o 
  -3  16   1     8252.35     8624.87    218.88 o 
  -2  16   1    11495.46    11769.74    323.35 o 
  -1  16   1      502.85      465.20    118.02 o 
  -8  17   1     6048.46     6636.49    190.64 o 
  -7  17   1      112.83      125.86     91.52 o 
  -6  17   1     1232.67      983.18    112.54 o 
  -5  17   1        6.90       86.48     92.57 o 
  -4  17   1    20274.02    20678.76    439.95 o 
  -3  17   1      489.63      430.13    115.66 o 
  -2  17   1    10595.17    10630.26    290.99 o 
  -1  17   1       95.06      278.98    130.50 o 
  -8  18   1     6891.92     7076.11    238.55 o 
  -7  18   1       34.15      -97.90     97.90 o 
  -6  18   1      360.81      275.17    108.69 o 
  -5  18   1     2531.60     2482.12    161.69 o 
  -4  18   1     3372.54     3535.08    191.66 o 
  -3  18   1     1962.19     2237.28    191.01 o 
  -2  18   1     2272.15     2175.10    192.02 o 
  -1  18   1        1.49      -90.19    145.01 o 
  -9  19   1    10933.57    10956.83    305.64 o 
  -8  19   1       77.63      131.02    120.85 o 
  -7  19   1     1738.92     1732.90    162.57 o 
  -6  19   1     2914.90     3135.90    194.65 o 
  -5  19   1        7.16     -100.52    121.50 o 
  -4  19   1        1.79     -123.55    132.40 o 
  -3  19   1       14.32      275.17    149.94 o 
  -2  19   1     4816.17     4648.62    301.78 o 
  -9  20   1      393.32      278.96    142.17 o 
  -8  20   1      387.84      202.71    141.64 o 
  -7  20   1      247.43       -9.31    167.46 o 
  -6  20   1     1267.00     1285.88    188.81 o 
  -5  20   1     2609.29     2790.06    232.89 o 
  -4  20   1      776.51      896.20    198.33 o 
 -10  21   1        4.71      227.82    153.77 o 
  -9  21   1     1226.32     1061.41    180.85 o 
  -8  21   1     2375.81     2171.95    223.52 o 
  -7  21   1     5890.68     8539.65   1250.36 o 
   0   1   2    46489.45    49470.00    444.09 o 
  -1   2   2    78424.72    80670.13    570.67 o 
   0   2   2    15070.87    15336.13    123.22 o 
  -1   3   2     3157.13     2938.56     32.17 o 
   0   3   2    69750.45    69843.23    495.07 o 
  -2   4   2    31773.43    31935.27    237.01 o 
  -1   4   2    52641.66    56725.16    281.52 o 
   0   4   2     8336.94     8311.97    100.50 o 
  -2   5   2      619.21      631.86     25.53 o 
  -1   5   2     3744.77     3422.09     51.51 o 
   0   5   2    12673.54    14355.60    153.43 o 
  -3   6   2      165.96      138.92     32.30 o 
  -2   6   2    14146.48    14169.04    107.52 o 
  -1   6   2     7174.96     6916.93     81.21 o 
   0   6   2       17.43       17.07     35.93 o 
  -3   7   2        3.87       26.77     24.82 o 
  -2   7   2     1852.16     1969.75     48.45 o 
  -1   7   2     2667.72     3012.37     67.30 o 
   0   7   2    10956.40    12836.60    184.42 o 
  -4   8   2     7910.70     7928.66    148.76 o 
  -3   8   2    20479.72    18893.65    164.23 o 
  -2   8   2    14075.30    13821.64    142.67 o 
  -1   8   2    11614.25    11384.58    132.07 o 
   0   8   2    50003.08    48371.41    509.29 o 
  -4   9   2    10065.10    10062.75    119.09 o 
  -3   9   2     4631.37     4872.56     88.29 o 
  -2   9   2     8561.30     9423.00    124.62 o 
  -1   9   2     1204.68      903.40     51.79 o 
   0   9   2     2038.50     1534.10     83.81 o 
  -5  10   2    12604.26    12122.73    214.06 o 
  -4  10   2     2209.17     2569.78     74.61 o 
  -3  10   2    12693.44    13361.18    157.14 o 
  -2  10   2     1275.00     1580.56     68.51 o 
  -1  10   2    10477.38    10214.52    153.95 o 
   0  10   2    27897.82    28274.57    379.96 o 
  -5  11   2     4159.90     4301.98    101.03 o 
  -4  11   2      304.66      305.54     51.36 o 
  -3  11   2    33861.73    33670.56    298.09 o 
  -2  11   2     1096.71     1183.49     68.77 o 
  -1  11   2     7745.46     7806.69    139.82 o 
   0  11   2    42556.40    41979.87    517.93 o 
  -6  12   2    35597.76    33279.78    435.08 o 
  -5  12   2      526.93      485.52     57.13 o 
  -4  12   2    28376.50    28177.20    290.99 o 
  -3  12   2     3862.11     3929.28    106.53 o 
  -2  12   2    10291.72    10211.56    166.67 o 
  -1  12   2     1444.89     1552.72     78.53 o 
   0  12   2    22535.94    21789.44    452.36 o 
  -6  13   2    16725.45    17183.11    230.41 o 
  -5  13   2     7571.68     7344.96    144.73 o 
  -4  13   2     6364.01     6324.65    138.97 o 
  -3  13   2     2399.87     2054.75     92.01 o 
  -2  13   2     3335.00     3278.97    110.62 o 
  -1  13   2    22852.57    23128.09    285.93 o 
   0  13   2     1154.79     1049.03    127.08 o 
  -7  14   2      513.77      562.06     94.04 o 
  -6  14   2    10176.18    10047.97    188.77 o 
  -5  14   2     1559.46     2005.87     96.29 o 
  -4  14   2     6872.85     6961.55    153.48 o 
  -3  14   2     5821.91     5932.01    147.96 o 
  -2  14   2       23.64      -63.43     63.43 o 
  -1  14   2     1811.50     2017.13    111.72 o 
   0  14   2     3084.51     2768.74    191.08 o 
  -7  15   2       44.18      -66.58     68.32 o 
  -6  15   2    11052.03    11124.62    200.24 o 
  -5  15   2      599.59      460.35     81.81 o 
  -4  15   2     1765.03     1792.17    108.47 o 
  -3  15   2    21812.36    23006.09    310.13 o 
  -2  15   2     1070.94     1046.67    102.16 o 
  -1  15   2     4519.13     4875.59    175.64 o 
   0  15   2      271.22      166.00    163.84 o 
  -8  16   2     4274.60     4396.06    215.39 o 
  -7  16   2       43.67      -75.84     75.84 o 
  -6  16   2     3261.65     3129.75    141.59 o 
  -5  16   2      264.81      197.77     90.20 o 
  -4  16   2     1867.58     1999.26    127.92 o 
  -3  16   2     2116.35     1735.38    122.40 o 
  -2  16   2       79.99       44.32     88.15 o 
  -1  16   2      435.53      602.55    113.41 o 
   0  16   2        7.57       47.19    169.47 o 
  -8  17   2      139.54      242.25     91.83 o 
  -7  17   2        0.61       16.87     86.72 o 
  -6  17   2      953.63      809.37    108.36 o 
  -5  17   2      780.00      631.37    111.46 o 
  -4  17   2     4803.47     4711.29    197.15 o 
  -3  17   2     7124.07     6953.14    235.57 o 
  -2  17   2     6363.79     6014.70    244.91 o 
  -1  17   2      434.87      518.73    133.35 o 
   0  17   2       29.25      127.03    205.31 o 
  -9  18   2     1324.63     1353.39    221.19 o 
  -8  18   2     2195.60     2145.48    153.09 o 
  -7  18   2        1.44     -100.45    100.45 o 
  -6  18   2       56.25       89.35    104.37 o 
  -5  18   2      104.00      135.75    119.39 o 
  -4  18   2      456.30      432.44    133.82 o 
  -3  18   2      136.92      283.67    132.77 o 
  -2  18   2      798.29      927.36    165.64 o 
  -1  18   2      800.92      845.03    173.22 o 
   0  18   2     1099.79     1090.83    242.70 o 
  -9  19   2      305.07      205.72    117.76 o 
  -8  19   2    10528.11    10964.98    369.02 o 
  -7  19   2     5808.46     5525.25    233.47 o 
  -6  19   2     1535.45     1530.52    170.41 o 
  -5  19   2     2664.49     2509.59    185.96 o 
  -4  19   2      690.10      514.25    150.29 o 
  -3  19   2     1366.66     1286.44    190.70 o 
  -2  19   2      482.84      187.75    169.68 o 
 -10  20   2      107.23      297.09    187.08 o 
  -9  20   2      807.41      845.62    151.73 o 
  -8  20   2      465.76      337.19    143.27 o 
  -7  20   2       47.35      -75.17    135.42 o 
  -6  20   2     1438.55     1599.33    194.26 o 
  -5  20   2      444.77      411.82    170.77 o 
  -4  20   2      148.60      546.42    174.83 o 
 -10  21   2     1509.50     2031.90    214.26 o 
  -9  21   2     2441.25     2634.02    259.86 o 
  -8  21   2      178.22      108.44    166.42 o 
  -1   3   3     7447.30     8046.01     59.13 o 
  -1   4   3    48296.71    47872.33    257.17 o 
  -2   5   3    11525.18    10316.23     81.47 o 
  -1   5   3     4170.59     4685.11     56.22 o 
  -2   6   3    37658.66    38331.83    232.47 o 
  -1   6   3     3644.25     3578.82     64.60 o 
  -3   7   3    12528.77    11949.98    108.62 o 
  -2   7   3    67326.63    65208.25    397.37 o 
  -1   7   3      391.98      348.09     35.28 o 
  -3   8   3     5642.55     5470.33     79.60 o 
  -2   8   3    24820.57    23550.99    200.26 o 
  -1   8   3    12778.71    13125.11    150.96 o 
  -4   9   3    28710.14    27303.52    216.54 o 
  -3   9   3    21657.98    22495.05    196.38 o 
  -2   9   3       23.39       19.56     34.25 o 
  -1   9   3    14540.12    14172.09    167.10 o 
  -4  10   3     3046.87     3120.24     78.59 o 
  -3  10   3    26301.72    24661.77    224.41 o 
  -2  10   3    14850.20    14485.46    169.70 o 
  -1  10   3     2747.68     2412.43     90.27 o 
  -5  11   3      281.93      184.05     44.68 o 
  -4  11   3     4446.00     4517.29    101.04 o 
  -3  11   3       20.58      -44.85     44.85 o 
  -2  11   3     3375.02     3838.86    102.00 o 
  -1  11   3     2795.85     2838.39    108.32 o 
  -5  12   3        7.77      -45.73     45.73 o 
  -4  12   3     4202.20     4007.86    103.86 o 
  -3  12   3     3152.66     3310.38     98.22 o 
  -2  12   3        1.52      -50.66     50.66 o 
  -1  12   3        3.44      -16.20     61.23 o 
  -6  13   3    13331.83    13299.48    182.57 o 
  -5  13   3    11846.07    11990.10    176.52 o 
  -4  13   3      132.47       91.90     55.78 o 
  -3  13   3     4182.67     4290.39    135.77 o 
  -2  13   3     1181.30     1047.61     84.91 o 
  -1  13   3       13.17      -20.71     61.25 o 
  -6  14   3     1122.20     1104.60     80.99 o 
  -5  14   3    14474.13    13961.10    215.76 o 
  -4  14   3    10984.92    11149.08    197.73 o 
  -3  14   3        5.46        1.65     67.67 o 
  -2  14   3      386.85      476.92     80.26 o 
  -1  14   3     1726.29     1786.23    104.06 o 
  -7  15   3     1750.54     1353.85    100.53 o 
  -6  15   3    11418.88    11852.42    223.03 o 
  -5  15   3      492.18      362.00     80.80 o 
  -4  15   3     3369.90     3607.83    138.34 o 
  -3  15   3     1833.71     1678.62    108.85 o 
  -2  15   3       55.95       92.75     78.63 o 
  -1  15   3     6738.78     6838.23    190.73 o 
  -7  16   3     4806.82     5159.50    234.94 o 
  -6  16   3      936.68     1014.45    108.47 o 
  -5  16   3      184.30      -12.56     82.25 o 
  -4  16   3      660.05      657.34    103.03 o 
  -3  16   3     8488.86     8508.48    231.74 o 
  -2  16   3     8325.88     8361.20    229.82 o 
  -1  16   3       90.82      240.57    104.58 o 
  -8  17   3     8450.06     8810.40    223.57 o 
  -7  17   3     2406.09     2257.69    133.46 o 
  -6  17   3      273.76      231.75    101.82 o 
  -5  17   3      422.76      244.88    103.81 o 
  -4  17   3     3867.01     4249.03    185.25 o 
  -3  17   3      266.77      272.78    115.21 o 
  -2  17   3     5565.93     5996.71    232.29 o 
  -1  17   3      128.97      187.46    123.66 o 
  -8  18   3     7133.71     7282.96    232.72 o 
  -7  18   3      159.99       12.91    103.42 o 
  -6  18   3      509.10      488.82    116.07 o 
  -5  18   3     3886.78     4131.29    205.79 o 
  -4  18   3      486.78      389.33    132.12 o 
  -3  18   3     2244.04     2450.18    197.85 o 
  -2  18   3     1861.92     1947.15    181.83 o 
  -1  18   3     1239.30      948.49    171.96 o 
  -9  19   3     3925.88     4071.40    205.85 o 
  -8  19   3       17.61       28.83    116.81 o 
  -7  19   3      773.57      894.34    143.29 o 
  -6  19   3     2632.39     2656.05    188.93 o 
  -5  19   3      762.47      866.10    152.50 o 
  -4  19   3      341.00      733.08    160.80 o 
  -3  19   3      406.67      190.53    157.59 o 
  -2  19   3     1939.74     2156.25    251.41 o 
  -9  20   3        1.23        5.87    129.51 o 
  -8  20   3      555.02      481.05    150.71 o 
  -7  20   3       68.24      114.72    144.15 o 
  -6  20   3     6012.32     5796.59    294.14 o 
  -5  20   3     2842.93     2686.28    228.95 o 
  -4  20   3     1254.35     1389.14    620.28 o 
 -10  21   3      145.62       43.17    159.18 o 
  -9  21   3       15.93      108.43    161.83 o 
  -8  21   3     1116.57     1244.92    436.67 o 
   0   0   4   290057.81   253487.86   5515.57 o 
   0   1   4    30597.17    29307.15    310.29 o 
  -1   2   4     8816.02     7771.36    108.20 o 
   0   2   4      588.19      448.84     37.89 o 
  -1   3   4     9974.70    10933.85     83.94 o 
   0   3   4    29611.03    30480.83    261.79 o 
  -2   4   4    44133.38    44923.36    369.15 o 
  -1   4   4    48597.00    45707.15    270.54 o 
   0   4   4    43723.22    39505.70    348.26 o 
  -2   5   4    43539.34    44371.96    248.69 o 
  -1   5   4    58656.65    57251.54    336.63 o 
   0   5   4   110293.12   106460.83    811.57 o 
  -3   6   4      147.33      114.30     27.52 o 
  -2   6   4      545.14      915.21     32.06 o 
  -1   6   4    10007.00    10206.70     89.04 o 
   0   6   4    76642.70    77966.30    612.12 o 
  -3   7   4        0.77      -23.88     23.88 o 
  -2   7   4       95.14       27.67     23.39 o 
  -1   7   4    17299.68    17063.11    146.99 o 
   0   7   4    50433.79    48655.63    489.04 o 
  -4   8   4    10708.77    11104.08    168.47 o 
  -3   8   4      685.02      971.54     39.30 o 
  -2   8   4     4148.54     4316.44     76.40 o 
  -1   8   4    31805.65    31324.59    264.07 o 
   0   8   4       44.73      -48.05     48.05 o 
  -4   9   4     1492.98     1355.69     47.55 o 
  -3   9   4     3903.96     3704.11     75.93 o 
  -2   9   4    33498.28    33150.06    279.98 o 
  -1   9   4     1895.23     2166.50     76.50 o 
   0   9   4     8722.85     8121.43    190.53 o 
  -5  10   4      200.18      199.02     55.56 o 
  -4  10   4    20058.77    19690.71    181.84 o 
  -3  10   4    17179.98    17600.40    187.20 o 
  -2  10   4     2264.57     1963.74     75.57 o 
  -1  10   4        0.79       40.74     48.76 o 
   0  10   4     4675.79     4283.10    155.55 o 
  -5  11   4    14632.79    14636.85    206.40 o 
  -4  11   4     8272.46     8530.50    130.45 o 
  -3  11   4     3150.82     3575.87     98.67 o 
  -2  11   4     7044.93     7298.90    141.30 o 
  -1  11   4     8425.22     8218.79    191.23 o 
   0  11   4    86043.16    86835.23   1004.40 o 
  -6  12   4     1408.07     1291.18    112.31 o 
  -5  12   4     8773.87     8441.16    133.50 o 
  -4  12   4     6853.40     6750.64    129.58 o 
  -3  12   4     7075.41     6510.33    136.22 o 
  -2  12   4     1896.71     2047.44     93.57 o 
  -1  12   4    15234.64    14977.99    249.77 o 
   0  12   4     2456.30     2475.55    147.16 o 
  -6  13   4      546.98      606.18     62.09 o 
  -5  13   4     6814.67     7244.51    143.33 o 
  -4  13   4    12357.07    12292.84    215.09 o 
  -3  13   4     1113.66     1126.73     83.72 o 
  -2  13   4        0.05      -61.50     61.50 o 
  -1  13   4     6482.86     6718.36    159.40 o 
   0  13   4      883.26      841.43    137.41 o 
  -7  14   4     2650.98     2908.85    176.38 o 
  -6  14   4        3.16       75.90     65.33 o 
  -5  14   4     2420.55     2363.70    106.24 o 
  -4  14   4      963.33      872.72     86.51 o 
  -3  14   4     1994.15     1871.84    104.36 o 
  -2  14   4     4909.17     4849.15    148.06 o 
  -1  14   4       52.62       68.35     73.39 o 
   0  14   4     1068.39     1107.92    143.06 o 
  -7  15   4        4.86      -37.12     74.88 o 
  -6  15   4        3.85      -74.29     74.29 o 
  -5  15   4    10611.76    10304.16    219.48 o 
  -4  15   4     1012.01     1044.26     98.49 o 
  -3  15   4     3045.35     3047.40    137.28 o 
  -2  15   4     1614.82     2064.60    126.01 o 
  -1  15   4     2281.99     2597.61    142.49 o 
   0  15   4     2734.49     2264.52    197.50 o 
  -8  16   4       75.93     -108.64    108.64 o 
  -7  16   4      161.73      144.83     90.74 o 
  -6  16   4      100.93      193.16     87.61 o 
  -5  16   4    22076.06    21490.96    326.67 o 
  -4  16   4    11693.49    11803.00    276.19 o 
  -3  16   4     2633.12     2706.45    147.77 o 
  -2  16   4      424.78      418.51    109.62 o 
  -1  16   4     8760.10     8825.13    330.47 o 
   0  16   4    24534.33    24328.54    569.99 o 
  -8  17   4      911.01     1030.07    113.21 o 
  -7  17   4     2248.55     2109.76    139.76 o 
  -6  17   4     1635.90     1799.39    141.84 o 
  -5  17   4     3969.72     4005.26    179.86 o 
  -4  17   4     1086.81     1011.06    129.88 o 
  -3  17   4      103.75      -11.07    104.69 o 
  -2  17   4      418.71      533.44    119.68 o 
  -1  17   4     1303.10     1191.27    146.14 o 
   0  17   4      645.21      829.46    219.13 o 
  -9  18   4     5526.52     5467.88    287.21 o 
  -8  18   4     3883.50     4095.79    184.64 o 
  -7  18   4     5375.09     5298.52    240.83 o 
  -6  18   4      101.79      114.49    118.41 o 
  -5  18   4      551.05      339.25    132.07 o 
  -4  18   4     1842.86     1567.23    166.18 o 
  -3  18   4       30.72      390.07    129.09 o 
  -2  18   4      342.50      109.58    158.94 o 
  -1  18   4      697.80      598.01    191.86 o 
   0  18   4     2667.30     2487.41    345.65 o 
  -9  19   4       25.63       63.97    125.16 o 
  -8  19   4       79.74       31.11    129.90 o 
  -7  19   4     4408.49     4396.82    229.59 o 
  -6  19   4      195.01      434.87    141.60 o 
  -5  19   4      614.09      653.05    163.11 o 
  -4  19   4      415.68      420.42    165.81 o 
  -3  19   4      236.40      214.78    174.43 o 
  -2  19   4       40.10      130.19    187.03 o 
 -10  20   4      835.28     1106.21    232.35 o 
  -9  20   4      704.84      765.87    161.98 o 
  -8  20   4      256.81      501.13    158.36 o 
  -7  20   4     7651.79     7856.78    319.38 o 
  -6  20   4      172.37      377.61    161.73 o 
  -5  20   4      106.37      322.32    180.62 o 
 -10  21   4       86.50      484.71    193.62 o 
  -9  21   4      302.60      -68.01    361.68 o 
  -1   3   5   100283.16   100961.08    630.34 o 
  -1   4   5    54748.21    54198.30    334.44 o 
  -2   5   5   122404.98   121227.26    688.62 o 
  -1   5   5     4124.14     5166.97     77.97 o 
  -2   6   5    18819.85    18812.39    135.45 o 
  -1   6   5      581.43      647.73     32.31 o 
  -3   7   5     6637.46     7021.05     89.45 o 
  -2   7   5    27407.60    27520.34    194.23 o 
  -1   7   5     3463.54     3809.86     63.50 o 
  -3   8   5     2546.26     2717.98     62.66 o 
  -2   8   5    31105.00    31329.08    237.82 o 
  -1   8   5    39695.00    38412.15    275.49 o 
  -4   9   5    21868.03    21327.15    194.99 o 
  -3   9   5    96700.61    95810.61    641.06 o 
  -2   9   5     2204.71     2467.69     65.35 o 
  -1   9   5     2788.19     2946.78     77.47 o 
  -4  10   5      544.95      548.52     50.18 o 
  -3  10   5    15912.67    15558.75    172.01 o 
  -2  10   5     1454.09     1387.93     65.03 o 
  -1  10   5      171.17      166.45     48.42 o 
  -5  11   5    14182.14    14439.38    165.59 o 
  -4  11   5     3167.34     3052.59     84.02 o 
  -3  11   5      616.59      570.12     54.93 o 
  -2  11   5      582.53      438.63     56.89 o 
  -1  11   5    13223.79    12511.13    191.35 o 
  -5  12   5      411.63      431.99     55.03 o 
  -4  12   5     9265.49     8975.62    138.76 o 
  -3  12   5     8238.01     8329.62    150.65 o 
  -2  12   5     4383.04     4261.11    117.35 o 
  -1  12   5     1365.54     1400.91     89.97 o 
  -6  13   5     1305.96     1514.64     83.18 o 
  -5  13   5     6981.01     7332.54    153.45 o 
  -4  13   5     1751.60     1744.63     90.50 o 
  -3  13   5     7916.46     7843.37    171.25 o 
  -2  13   5       51.90       42.11     65.04 o 
  -1  13   5     1088.38      797.80     85.09 o 
  -6  14   5     2511.72     2473.02    117.83 o 
  -5  14   5    21897.15    21468.73    311.17 o 
  -4  14   5     5368.47     6234.17    162.63 o 
  -3  14   5      389.76      324.76     78.15 o 
  -2  14   5     7185.33     7351.17    187.77 o 
  -1  14   5     5661.85     6151.22    179.88 o 
  -7  15   5     2263.11     2292.29    122.53 o 
  -6  15   5     5572.96     5991.27    213.89 o 
  -5  15   5       48.77      -33.46     78.04 o 
  -4  15   5        1.57      -76.46     76.46 o 
  -3  15   5     3761.81     4272.12    169.29 o 
  -2  15   5        1.03      -36.27     80.11 o 
  -1  15   5     3799.95     3612.00    165.71 o 
  -7  16   5     4228.75     3881.97    179.16 o 
  -6  16   5       75.56      101.50     87.82 o 
  -5  16   5     1589.67     1366.28    115.25 o 
  -4  16   5      102.99      143.30     92.81 o 
  -3  16   5     2735.27     2269.38    141.32 o 
  -2  16   5     4291.45     4592.60    188.54 o 
  -1  16   5      126.66       64.02    107.18 o 
  -8  17   5     2198.30     2233.33    139.87 o 
  -7  17   5     2337.99     2157.24    151.17 o 
  -6  17   5     4324.25     5085.40    203.41 o 
  -5  17   5       72.36       98.73    106.64 o 
  -4  17   5     1927.13     2535.15    183.81 o 
  -3  17   5      372.91      216.65    109.82 o 
  -2  17   5     4085.36     4146.70    217.74 o 
  -1  17   5     1359.70     1421.64    170.34 o 
  -8  18   5     5978.84     6121.83    251.35 o 
  -7  18   5     1675.55     1855.84    172.29 o 
  -6  18   5      217.78        3.26    118.58 o 
  -5  18   5     2449.27     2185.98    174.29 o 
  -4  18   5      195.24       10.41    123.07 o 
  -3  18   5      203.40      -16.20    128.57 o 
  -2  18   5     1703.00     1785.52    192.82 o 
  -1  18   5     1491.00     1618.41    204.07 o 
  -9  19   5      871.12      623.13    142.55 o 
  -8  19   5      601.71      621.98    171.27 o 
  -7  19   5     2000.65     2060.99    178.76 o 
  -6  19   5     1301.75     1375.25    173.88 o 
  -5  19   5     2342.20     2260.52    208.89 o 
  -4  19   5      484.74      887.73    169.95 o 
  -3  19   5     1510.56     1438.15    204.59 o 
  -2  19   5       25.71     -682.59    682.59 o 
  -9  20   5     2045.76     1802.54    210.52 o 
  -8  20   5      907.16      759.69    166.96 o 
  -7  20   5     1453.52     1773.08    192.88 o 
  -6  20   5    12308.04    12445.49    401.36 o 
  -5  20   5     2078.18     1974.02    232.97 o 
   0   0   6     9378.12     8110.40    350.62 o 
   0   1   6       24.66      194.45     46.23 o 
  -1   2   6     1445.86     1148.42     59.58 o 
   0   2   6     1369.85     1399.00     68.88 o 
  -1   3   6    32193.39    33740.22    247.00 o 
   0   3   6      393.47      560.11     42.13 o 
  -2   4   6    42355.27    46728.63    427.83 o 
  -1   4   6    59940.34    58130.66    369.37 o 
   0   4   6     5254.69     7152.11    108.00 o 
  -2   5   6     2051.63     2310.11     47.32 o 
  -1   5   6    23632.51    23487.35    179.19 o 
   0   5   6     2424.67     2709.65     74.60 o 
  -3   6   6    88194.48    91387.63    806.21 o 
  -2   6   6    47139.46    48017.10    322.57 o 
  -1   6   6        4.97       40.52     30.16 o 
   0   6   6      726.69      865.36     47.05 o 
  -3   7   6     2802.89     2811.99     58.41 o 
  -2   7   6      552.59      352.51     31.01 o 
  -1   7   6      158.46      224.27     33.31 o 
   0   7   6    35562.64    35209.46    370.25 o 
  -4   8   6     7078.63     7299.14    134.72 o 
  -3   8   6    52063.97    50813.72    336.76 o 
  -2   8   6     1181.24     1136.25     43.98 o 
  -1   8   6    59684.41    58693.77    422.19 o 
   0   8   6    11830.65    11976.20    262.03 o 
  -4   9   6     9250.35     9797.53    131.73 o 
  -3   9   6     2681.77     2815.33     67.19 o 
  -2   9   6     9861.71     9632.46    129.87 o 
  -1   9   6    14595.66    14466.46    152.05 o 
   0   9   6     7664.64     7893.33    156.15 o 
  -5  10   6     6254.28     5783.80    154.43 o 
  -4  10   6     2345.04     2413.51     71.91 o 
  -3  10   6    27097.61    27804.38    263.07 o 
  -2  10   6     2631.83     2393.91     97.64 o 
  -1  10   6     1565.84     1819.52     70.11 o 
   0  10   6      963.82      999.31     99.14 o 
  -5  11   6       97.47       63.60     44.42 o 
  -4  11   6     8346.01     8321.46    135.22 o 
  -3  11   6     7850.23     7466.35    138.51 o 
  -2  11   6     5456.69     6020.63    130.46 o 
  -1  11   6     5749.62     5687.06    133.76 o 
   0  11   6    10635.91    11134.16    344.71 o 
  -6  12   6    15386.48    15193.30    279.37 o 
  -5  12   6       48.82        1.62     48.25 o 
  -4  12   6    16523.06    16683.05    217.87 o 
  -3  12   6     3405.65     3324.39    107.11 o 
  -2  12   6    13446.87    13739.09    205.78 o 
  -1  12   6    12137.61    12145.48    230.43 o 
   0  12   6      652.87      590.34    121.82 o 
  -6  13   6       91.41      -62.75     62.75 o 
  -5  13   6     4811.07     4970.38    132.49 o 
  -4  13   6      379.84      378.77     68.78 o 
  -3  13   6      435.75      311.62     67.19 o 
  -2  13   6     5964.54     5729.84    161.20 o 
  -1  13   6    33507.16    33427.98    399.04 o 
   0  13   6    20866.46    21323.80    438.24 o 
  -7  14   6     1975.93     2324.67    159.92 o 
  -6  14   6     3813.22     4147.55    146.86 o 
  -5  14   6      271.85      291.78     77.78 o 
  -4  14   6    19339.53    18438.59    321.90 o 
  -3  14   6     8366.56     7998.79    218.22 o 
  -2  14   6        1.14      -66.13     78.29 o 
  -1  14   6      136.15      172.71     82.76 o 
   0  14   6     1474.87     1583.59    178.07 o 
  -7  15   6     4849.89     4446.22    160.91 o 
  -6  15   6     3600.65     3614.11    157.68 o 
  -5  15   6    14490.04    14738.57    279.04 o 
  -4  15   6      181.35      -29.06     81.63 o 
  -3  15   6     4940.01     4980.21    173.02 o 
  -2  15   6     1014.80      927.58    103.55 o 
  -1  15   6     9650.69    10143.47    280.79 o 
   0  15   6       54.66       66.08    159.78 o 
  -8  16   6    13603.73    12916.67    435.00 o 
  -7  16   6      859.60      728.16    113.09 o 
  -6  16   6     1552.62     1496.87    125.60 o 
  -5  16   6     3918.82     3766.61    181.17 o 
  -4  16   6      401.62      333.24    102.51 o 
  -3  16   6     2868.43     2853.18    172.18 o 
  -2  16   6       40.47       67.55    110.03 o 
  -1  16   6     6936.36     7039.16    272.70 o 
   0  16   6     7303.16     7533.55    401.43 o 
  -8  17   6      146.48      -43.06    102.15 o 
  -7  17   6      332.98      325.89    107.49 o 
  -6  17   6      217.86      111.60    106.06 o 
  -5  17   6      727.70      741.91    129.40 o 
  -4  17   6     4905.03     5076.54    221.08 o 
  -3  17   6     1751.05     1359.53    153.53 o 
  -2  17   6     3272.97     3551.00    214.62 o 
  -1  17   6     2840.60     2920.56    200.45 o 
   0  17   6       65.01      127.63    185.40 o 
  -9  18   6       63.29       67.95    155.02 o 
  -8  18   6     9202.65     8901.09    277.14 o 
  -7  18   6     3128.30     3099.35    198.85 o 
  -6  18   6       27.94      -84.85    116.76 o 
  -5  18   6        0.50      -81.22    119.36 o 
  -4  18   6      227.31      214.16    137.70 o 
  -3  18   6     2693.16     2719.16    207.60 o 
  -2  18   6      928.63      679.42    177.72 o 
  -1  18   6      507.20      505.74    157.81 o 
  -9  19   6     1753.46     1471.33    170.66 o 
  -8  19   6     8270.75     8993.98    303.39 o 
  -7  19   6    12545.73    12325.29    372.73 o 
  -6  19   6      126.94      281.98    140.02 o 
  -5  19   6     2337.92     2302.93    206.88 o 
  -4  19   6        1.02       20.49    149.49 o 
  -3  19   6     7091.10     7629.47    402.24 o 
 -10  20   6     2375.97     2449.50    303.53 o 
  -9  20   6      790.56      847.99    177.58 o 
  -8  20   6      717.18      686.58    164.84 o 
  -7  20   6     7300.88     8121.03    356.24 o 
  -6  20   6     1873.07     2125.19    270.38 o 
  -1   3   7     4765.55     3942.41     72.18 o 
  -1   4   7    63746.49    65445.57    459.07 o 
  -2   5   7    32190.93    31344.17    239.21 o 
  -1   5   7     2644.30     3138.99     54.26 o 
  -2   6   7    12041.65    12154.51    121.00 o 
  -1   6   7       48.09       74.61     30.84 o 
  -3   7   7      115.58      116.68     35.48 o 
  -2   7   7    25528.77    25670.57    213.97 o 
  -1   7   7      839.43     1091.38     52.89 o 
  -3   8   7     8480.00     8369.55    111.37 o 
  -2   8   7    28600.33    29602.51    254.31 o 
  -1   8   7    45479.57    44399.50    348.58 o 
  -4   9   7     1013.42      934.95     59.20 o 
  -3   9   7    67446.96    66154.13    488.98 o 
  -2   9   7     3093.62     3492.02     78.23 o 
  -1   9   7     7831.52     7716.28    123.55 o 
  -4  10   7      779.23      918.39     54.04 o 
  -3  10   7    46621.64    44663.13    362.60 o 
  -2  10   7      723.23      740.18     57.86 o 
  -1  10   7     8686.70     8459.37    171.00 o 
  -5  11   7     7227.44     7551.85    132.59 o 
  -4  11   7     6895.01     7073.77    117.09 o 
  -3  11   7    11109.40    11296.13    170.42 o 
  -2  11   7      118.11       50.04     51.95 o 
  -1  11   7    11829.02    11473.78    202.41 o 
  -5  12   7      407.34      434.48     55.99 o 
  -4  12   7     6365.24     6299.90    140.40 o 
  -3  12   7    13408.21    12647.22    193.31 o 
  -2  12   7     6002.25     6001.20    183.03 o 
  -1  12   7      798.50      823.96     87.76 o 
  -6  13   7     1858.85     2002.63    104.36 o 
  -5  13   7     4776.02     4857.21    144.57 o 
  -4  13   7    14816.91    14387.37    223.19 o 
  -3  13   7     5962.40     5870.01    183.55 o 
  -2  13   7      626.56      345.04     85.27 o 
  -1  13   7      794.30      542.35     87.12 o 
  -6  14   7     2702.42     2442.54    135.32 o 
  -5  14   7    37573.59    36016.40    441.79 o 
  -4  14   7     3344.39     3625.21    155.95 o 
  -3  14   7     1221.59     1090.61    113.28 o 
  -2  14   7     6345.38     5973.35    250.03 o 
  -1  14   7     2192.99     2191.85    138.19 o 
  -7  15   7       33.59      -79.46     79.46 o 
  -6  15   7     5206.74     5533.92    187.98 o 
  -5  15   7      223.87      270.86     94.14 o 
  -4  15   7     2168.65     2413.97    172.73 o 
  -3  15   7     4333.48     4128.41    182.69 o 
  -2  15   7       84.22       53.50     94.27 o 
  -1  15   7     6006.70     5804.05    254.66 o 
  -7  16   7     4195.57     4414.61    184.07 o 
  -6  16   7      149.60       54.46     98.94 o 
  -5  16   7     2762.62     2738.76    167.39 o 
  -4  16   7        0.49      -17.93     97.53 o 
  -3  16   7     3761.83     3441.52    184.32 o 
  -2  16   7     4189.36     4120.48    221.60 o 
  -1  16   7     1945.97     1766.73    170.56 o 
  -8  17   7     5005.36     5122.04    208.22 o 
  -7  17   7     1475.47     1553.07    147.39 o 
  -6  17   7     4274.40     4380.10    209.75 o 
  -5  17   7      370.96      473.19    119.88 o 
  -4  17   7     1582.50     1471.33    159.64 o 
  -3  17   7       10.52       15.13    128.34 o 
  -2  17   7     8569.41     8315.03    358.33 o 
  -1  17   7      819.81      794.58    154.25 o 
  -8  18   7     6573.75     6938.80    292.60 o 
  -7  18   7      923.46     1100.23    148.23 o 
  -6  18   7      314.55      425.71    136.36 o 
  -5  18   7     3593.64     3864.08    221.11 o 
  -4  18   7       68.61       -3.20    137.98 o 
  -3  18   7      854.48      842.22    164.10 o 
  -2  18   7     1860.67     1651.84    202.87 o 
  -1  18   7     2819.46     2830.81    231.74 o 
  -9  19   7      765.96      713.52    150.47 o 
  -8  19   7     1456.56     1333.61    169.01 o 
  -7  19   7      987.33     1133.02    163.48 o 
  -6  19   7     1472.27     1391.77    174.33 o 
  -5  19   7     1290.17     1316.69    185.43 o 
  -4  19   7      372.08      427.13    161.95 o 
  -3  19   7      177.18      156.04    292.42 o 
  -9  20   7      685.31      475.83    180.51 o 
  -8  20   7     1013.52     1299.53    204.08 o 
  -7  20   7     3129.15     2999.61    241.13 o 
   0   0   8   114688.88   105855.90   4290.43 o 
   0   1   8    13465.79    13166.39    261.90 o 
  -1   2   8     3807.72     3123.12    124.50 o 
   0   2   8     1426.10     1228.19     82.63 o 
  -1   3   8     3235.45     2959.22     71.08 o 
   0   3   8    32215.92    33718.72    427.09 o 
  -2   4   8    30450.35    28301.13    358.91 o 
  -1   4   8    12627.15    12057.23    145.27 o 
   0   4   8    63509.34    67332.44    724.02 o 
  -2   5   8     9216.37    10051.12    110.12 o 
  -1   5   8    38751.47    39391.06    276.32 o 
   0   5   8    85369.86    82799.99    775.16 o 
  -3   6   8      731.98      732.82     58.43 o 
  -2   6   8     3422.01     3049.68     63.27 o 
  -1   6   8       39.21      -21.08     29.89 o 
   0   6   8    20117.29    20312.56    253.32 o 
  -3   7   8        5.78      -35.65     35.65 o 
  -2   7   8       63.56       24.28     33.59 o 
  -1   7   8    13447.29    13618.89    152.45 o 
   0   7   8    17029.74    16756.31    269.65 o 
  -4   8   8     2419.77     2411.55    119.12 o 
  -3   8   8       34.15      -36.74     36.74 o 
  -2   8   8      683.89      654.59     49.11 o 
  -1   8   8    35558.63    35055.59    303.88 o 
   0   8   8     3985.79     4501.32    169.37 o 
  -4   9   8     4586.44     4931.57    112.36 o 
  -3   9   8     4839.31     4947.71     99.37 o 
  -2   9   8    32616.92    32880.38    301.50 o 
  -1   9   8     2161.43     2420.07     84.67 o 
   0   9   8     5431.18     4790.50    164.02 o 
  -5  10   8      173.09      309.48     70.27 o 
  -4  10   8    20608.29    20513.36    244.25 o 
  -3  10   8    22857.87    22275.03    258.03 o 
  -2  10   8      780.20      782.00     72.50 o 
  -1  10   8     1038.84     1014.19     77.56 o 
   0  10   8     3055.27     2961.77    197.57 o 
  -5  11   8     8496.43     8204.70    161.85 o 
  -4  11   8    11296.50    11691.10    190.44 o 
  -3  11   8     6670.38     6492.65    150.25 o 
  -2  11   8     5636.47     5774.81    148.07 o 
  -1  11   8     7013.98     7217.88    190.48 o 
   0  11   8    82293.45    83425.75   1125.60 o 
  -6  12   8      554.39      535.18    121.56 o 
  -5  12   8     6048.36     6144.55    159.99 o 
  -4  12   8     2798.46     3208.30    135.48 o 
  -3  12   8     4483.08     4388.03    144.45 o 
  -2  12   8      237.31      188.18     79.19 o 
  -1  12   8    12921.12    12122.79    279.87 o 
   0  12   8     7621.36     7515.79    287.88 o 
  -6  13   8      857.32      750.32     95.05 o 
  -5  13   8     3147.61     3474.64    144.31 o 
  -4  13   8     8663.21     8819.02    211.89 o 
  -3  13   8      469.18      350.50     90.75 o 
  -2  13   8      213.62      215.13     87.98 o 
  -1  13   8    11778.27    11628.79    262.95 o 
   0  13   8     2633.91     2884.13    223.94 o 
  -7  14   8     4205.57     4173.57    236.36 o 
  -6  14   8        9.29      -23.74     79.39 o 
  -5  14   8     4752.30     5000.30    175.75 o 
  -4  14   8      569.07      487.53    101.87 o 
  -3  14   8      515.15      614.28    107.83 o 
  -2  14   8     1411.29     1585.98    130.10 o 
  -1  14   8      106.32      201.77     98.52 o 
   0  14   8       45.77      -20.46    128.23 o 
  -7  15   8        7.91      -84.78     84.78 o 
  -6  15   8      641.18      615.65    103.04 o 
  -5  15   8    10631.21    10438.51    260.70 o 
  -4  15   8     2310.43     1884.42    143.50 o 
  -3  15   8     2791.25     3120.80    165.71 o 
  -2  15   8     1596.70     1505.94    145.87 o 
  -1  15   8     2043.13     1990.21    160.80 o 
   0  15   8     2172.86     1563.51    280.35 o 
  -8  16   8      643.18      498.19    148.43 o 
  -7  16   8       39.12       60.87     97.64 o 
  -6  16   8      381.68      499.37    114.80 o 
  -5  16   8    22075.91    22582.85    397.95 o 
  -4  16   8     9298.60     9038.28    279.80 o 
  -3  16   8     1796.33     1896.72    172.58 o 
  -2  16   8      744.29      589.32    137.70 o 
  -1  16   8     5580.79     5640.77    263.96 o 
   0  16   8    22298.04    21091.35    817.39 o 
  -8  17   8      103.15      105.19    110.57 o 
  -7  17   8     1021.39      864.93    132.82 o 
  -6  17   8     1743.41     1687.24    151.30 o 
  -5  17   8     2473.18     2025.14    166.42 o 
  -4  17   8     1352.60      902.52    147.14 o 
  -3  17   8      159.04      231.65    136.38 o 
  -2  17   8      539.69      314.32    147.59 o 
  -1  17   8     2038.13     2164.92    199.54 o 
   0  17   8      870.54      997.24    247.15 o 
  -9  18   8     3654.12     3559.46    293.31 o 
  -8  18   8     5660.82     5841.14    246.31 o 
  -7  18   8     2868.09     3105.91    195.21 o 
  -6  18   8     2113.47     2046.73    180.20 o 
  -5  18   8      547.59      373.50    140.43 o 
  -4  18   8     3380.19     3601.13    227.84 o 
  -3  18   8      232.07      189.25    149.61 o 
  -2  18   8       16.74      -46.54    147.21 o 
  -9  19   8      102.93      124.84    144.69 o 
  -8  19   8        4.35      198.56    144.24 o 
  -7  19   8     3839.86     3960.84    230.86 o 
  -6  19   8      913.17      990.04    167.02 o 
  -5  19   8      812.05      851.32    174.15 o 
  -4  19   8      412.56      393.47    184.38 o 
 -10  20   8      365.56      161.12    239.26 o 
  -9  20   8      332.68      220.91    179.91 o 
  -8  20   8      704.14      683.66    200.45 o 
  -1   3   9    23873.46    24944.07    262.20 o 
  -1   4   9    51448.18    52029.87    431.45 o 
  -2   5   9    46393.93    46238.89    320.66 o 
  -1   5   9      413.05      420.75     34.34 o 
  -2   6   9    30817.82    30485.45    253.00 o 
  -1   6   9      250.63      211.93     35.47 o 
  -3   7   9        1.33       23.72     35.98 o 
  -2   7   9    32520.35    32361.45    282.15 o 
  -1   7   9     2467.29     2650.04     76.44 o 
  -3   8   9      302.58      162.21     47.41 o 
  -2   8   9    24463.45    25012.64    241.90 o 
  -1   8   9    13938.90    13937.33    177.69 o 
  -4   9   9    31832.72    31647.41    366.73 o 
  -3   9   9    22863.22    23142.99    248.89 o 
  -2   9   9     1102.57     1074.17     66.25 o 
  -1   9   9     3729.38     3952.94    107.76 o 
  -4  10   9     1846.70     1966.05     91.85 o 
  -3  10   9    12438.56    11696.85    194.77 o 
  -2  10   9     6416.45     6525.00    144.60 o 
  -1  10   9       36.24      -60.44     60.44 o 
  -5  11   9     1222.23     1334.47     85.80 o 
  -4  11   9     1870.86     1909.47     97.81 o 
  -3  11   9      333.41      378.57     71.50 o 
  -2  11   9        1.57      -61.76     65.30 o 
  -1  11   9       12.20       45.66     68.71 o 
  -5  12   9      461.89      204.72     78.18 o 
  -4  12   9     4417.96     4834.62    163.17 o 
  -3  12   9     1905.05     1643.56    113.99 o 
  -2  12   9        0.15       29.39     76.66 o 
  -1  12   9        5.93       75.94     82.59 o 
  -6  13   9     8041.22     8727.49    218.68 o 
  -5  13   9     7935.10     7741.54    205.42 o 
  -4  13   9        5.57       43.24     83.45 o 
  -3  13   9     1719.51     1953.18    124.05 o 
  -2  13   9      286.76      103.07     91.79 o 
  -1  13   9       48.81       91.51     91.02 o 
  -6  14   9      877.10      497.61     97.55 o 
  -5  14   9     9115.94     9360.17    289.31 o 
  -4  14   9     7425.56     7564.33    233.85 o 
  -3  14   9      444.43      245.32     98.76 o 
  -2  14   9      733.32      686.87    113.10 o 
  -1  14   9     1380.40     1410.53    131.88 o 
  -7  15   9     2437.88     2420.37    143.60 o 
  -6  15   9     8600.07     8893.38    247.90 o 
  -5  15   9     1837.58     2104.41    141.57 o 
  -4  15   9      149.67      184.08     99.20 o 
  -3  15   9     1317.61     1162.02    134.16 o 
  -2  15   9       35.92      155.66    109.43 o 
  -1  15   9     2815.59     2756.99    183.95 o 
  -7  16   9     2166.53     1833.34    147.63 o 
  -6  16   9      655.29      618.05    121.58 o 
  -5  16   9      575.46      629.06    122.54 o 
  -4  16   9      207.50      189.76    116.63 o 
  -3  16   9     4486.83     4697.34    223.21 o 
  -2  16   9     6607.28     6744.07    318.57 o 
  -1  16   9        0.52      -22.53    130.33 o 
  -8  17   9     2869.05     2919.50    185.73 o 
  -7  17   9     2136.87     2272.02    165.97 o 
  -6  17   9      492.60      287.01    134.39 o 
  -5  17   9      159.16      280.69    123.78 o 
  -4  17   9     4167.23     3838.09    221.23 o 
  -3  17   9       96.66      142.66    139.62 o 
  -2  17   9     3479.57     3192.71    225.87 o 
  -1  17   9      232.82      172.61    145.76 o 
  -8  18   9     5617.27     5387.13    259.88 o 
  -7  18   9      133.24      230.83    133.80 o 
  -6  18   9      356.18      421.64    144.41 o 
  -5  18   9     2960.62     2952.88    230.71 o 
  -4  18   9      222.05      258.58    149.63 o 
  -3  18   9     1378.06     1150.03    182.35 o 
  -2  18   9     1126.51     1342.14    198.34 o 
  -9  19   9     4238.19     4380.14    246.87 o 
  -8  19   9       11.37       98.07    147.39 o 
  -7  19   9     1196.37     1307.75    187.68 o 
  -6  19   9     1938.60     1778.47    207.45 o 
  -5  19   9      758.30      543.88    195.96 o 
   0   0  10   221798.42   193277.02   5316.73 o 
   0   1  10    14302.44    16616.13    311.63 o 
  -1   2  10    46287.74    43106.77    613.41 o 
   0   2  10     7919.49     8679.55    211.04 o 
  -1   3  10       24.42      113.69     42.99 o 
   0   3  10    49950.62    50397.05    644.87 o 
  -2   4  10    15208.61    15091.84    252.66 o 
  -1   4  10    43207.70    44120.51    408.28 o 
   0   4  10       87.82       75.02     59.04 o 
  -2   5  10      137.48      130.33     32.79 o 
  -1   5  10     3289.78     3394.00     74.29 o 
   0   5  10     1136.57     1299.54     74.20 o 
  -3   6  10    15373.59    15591.37    223.77 o 
  -2   6  10     3735.24     4167.41     78.96 o 
  -1   6  10    20543.76    20102.57    178.15 o 
   0   6  10     9329.83     9796.67    169.86 o 
  -3   7  10      104.08      188.24     43.93 o 
  -2   7  10     4337.52     4691.60     92.85 o 
  -1   7  10      363.76      409.71     49.22 o 
   0   7  10      397.23      283.90     61.66 o 
  -4   8  10        1.47      -62.29     62.29 o 
  -3   8  10     4958.12     4715.57     97.62 o 
  -2   8  10        3.62      -41.46     41.46 o 
  -1   8  10    12468.83    13311.16    185.68 o 
   0   8  10    57419.89    57476.04    770.63 o 
  -4   9  10     1879.67     2285.76     97.51 o 
  -3   9  10     1417.14     1332.31     79.48 o 
  -2   9  10     3584.78     3966.39    105.22 o 
  -1   9  10      792.07      773.32     71.03 o 
   0   9  10      808.09      853.58    122.91 o 
  -5  10  10     6521.95     6378.81    217.04 o 
  -4  10  10     1194.70     1096.58     83.64 o 
  -3  10  10     5731.18     5739.97    144.76 o 
  -2  10  10       53.64      -34.46     55.59 o 
  -1  10  10    11541.65    11000.40    201.15 o 
   0  10  10    11585.08    12034.35    491.71 o 
  -5  11  10     2498.75     2403.75    124.19 o 
  -4  11  10       29.86      -66.52     66.52 o 
  -3  11  10    25794.14    26020.66    328.19 o 
  -2  11  10      132.75      118.92     74.93 o 
  -1  11  10     4974.17     5090.82    161.27 o 
   0  11  10    26812.21    26365.64    526.94 o 
  -6  12  10     7835.81     8110.20    327.20 o 
  -5  12  10      703.78      731.89     93.11 o 
  -4  12  10    24369.11    24871.44    346.19 o 
  -3  12  10      208.07      110.10     85.30 o 
  -2  12  10    11481.92    11860.98    324.93 o 
  -1  12  10     4448.72     4711.24    180.80 o 
   0  12  10     4945.07     5052.02    296.10 o 
  -6  13  10     6851.31     6964.47    215.03 o 
  -5  13  10     4129.85     4434.84    166.25 o 
  -4  13  10     3657.93     3433.15    170.73 o 
  -3  13  10      242.41       26.35     80.99 o 
  -2  13  10     3447.45     3769.05    172.63 o 
  -1  13  10    10149.04    10094.70    277.54 o 
   0  13  10      796.69      857.94    166.97 o 
  -7  14  10      824.25      362.54    136.14 o 
  -6  14  10     8337.97     8286.88    242.66 o 
  -5  14  10      517.35      428.09    101.64 o 
  -4  14  10     5517.78     5457.75    200.58 o 
  -3  14  10     3141.67     2869.18    160.41 o 
  -2  14  10      748.73      697.82    119.34 o 
  -1  14  10      343.29      207.08    116.66 o 
   0  14  10      147.11      154.43    164.22 o 
  -7  15  10        1.81       18.57     94.95 o 
  -6  15  10     3805.45     3881.46    204.73 o 
  -5  15  10      543.06      635.60    112.24 o 
  -4  15  10       99.54       46.62    102.58 o 
  -3  15  10    14420.69    15113.88    363.15 o 
  -2  15  10     1464.54     1433.36    153.63 o 
  -1  15  10     4888.50     5309.70    232.59 o 
   0  15  10     1110.91     1041.08    210.56 o 
  -8  16  10     1269.43     1136.28    197.95 o 
  -7  16  10      364.58      231.54    111.61 o 
  -6  16  10     2541.71     2612.99    199.09 o 
  -5  16  10      259.70      211.61    117.81 o 
  -4  16  10     1418.70     1262.65    152.94 o 
  -3  16  10     1532.67     1512.80    164.98 o 
  -2  16  10       82.02      247.73    127.96 o 
  -1  16  10      664.51      926.61    160.34 o 
   0  16  10       40.49      252.84    202.33 o 
  -8  17  10      451.75      401.27    135.36 o 
  -7  17  10      140.74      189.01    124.11 o 
  -6  17  10      401.52      416.92    131.68 o 
  -5  17  10     1245.05     1259.95    166.93 o 
  -4  17  10     4730.96     5113.56    248.24 o 
  -3  17  10     4943.60     5146.85    267.73 o 
  -2  17  10     5004.64     4994.73    267.80 o 
  -1  17  10      455.85      266.43    170.24 o 
  -9  18  10     1963.74     1399.99    252.80 o 
  -8  18  10     1254.87     1026.04    171.72 o 
  -7  18  10      295.09      198.55    144.55 o 
  -6  18  10      573.22      549.48    162.89 o 
  -5  18  10       32.43      -95.94    146.46 o 
  -4  18  10      592.15      475.81    160.00 o 
  -3  18  10       76.67      247.91    164.68 o 
  -9  19  10      216.28      234.18    156.87 o 
  -8  19  10     7249.35     8038.46    343.28 o 
  -7  19  10     5374.15     5243.52    314.74 o 
  -6  19  10     2303.15     2012.22    292.08 o 
  -1   3  11       10.34       -8.63     44.27 o 
  -1   4  11      379.64      330.93     50.74 o 
  -2   5  11    14927.06    15007.96    199.75 o 
  -1   5  11     6800.27     6979.71    114.15 o 
  -2   6  11    50179.21    50266.47    387.18 o 
  -1   6  11      510.77      588.11     44.65 o 
  -3   7  11     8100.35     8230.66    130.84 o 
  -2   7  11    13348.15    13310.28    158.39 o 
  -1   7  11     4235.52     4437.30    101.34 o 
  -3   8  11      636.80      557.91     54.22 o 
  -2   8  11     9643.59     9639.36    177.60 o 
  -1   8  11     7546.50     8029.90    148.84 o 
  -4   9  11    18921.17    19463.60    248.01 o 
  -3   9  11     4045.21     4243.11    126.47 o 
  -2   9  11     5379.08     5642.95    130.04 o 
  -1   9  11    12005.01    11545.37    213.72 o 
  -4  10  11     7354.29     7621.19    224.79 o 
  -3  10  11    16525.36    16276.27    323.97 o 
  -2  10  11    17445.45    16855.80    311.56 o 
  -1  10  11     2758.70     2804.12    132.00 o 
  -5  11  11       70.04      -17.85     72.93 o 
  -4  11  11       34.20        9.92     74.52 o 
  -3  11  11       10.92      -73.77     76.26 o 
  -2  11  11     8156.99     8033.13    243.69 o 
  -1  11  11     4696.82     4883.14    166.11 o 
  -5  12  11     3964.13     3971.75    158.76 o 
  -4  12  11     1553.03     1451.31    120.62 o 
  -3  12  11     2321.94     2507.47    142.35 o 
  -2  12  11     2178.96     2170.98    135.10 o 
  -1  12  11      251.44      298.74     97.28 o 
  -6  13  11    17439.68    17680.41    352.82 o 
  -5  13  11    11299.32    10596.27    264.75 o 
  -4  13  11     2620.02     2638.52    153.27 o 
  -3  13  11     2671.75     2978.28    156.66 o 
  -2  13  11     1344.15     1491.10    127.48 o 
  -1  13  11       91.69      291.31    103.44 o 
  -6  14  11       82.47      -36.61     93.41 o 
  -5  14  11     5761.39     5537.21    207.45 o 
  -4  14  11    15543.73    15701.76    402.18 o 
  -3  14  11      231.26      220.29    100.23 o 
  -2  14  11      977.12     1037.94    140.13 o 
  -1  14  11       88.17      116.28    115.56 o 
  -7  15  11     1869.10     1648.11    151.69 o 
  -6  15  11    10974.63    10509.66    293.34 o 
  -5  15  11     1263.93     1210.26    131.83 o 
  -4  15  11      810.37      810.81    125.28 o 
  -3  15  11       70.35      141.34    121.72 o 
  -2  15  11       44.27      139.37    120.03 o 
  -1  15  11     2821.24     2602.42    184.36 o 
  -7  16  11     4978.67     4676.69    241.53 o 
  -6  16  11     2051.74     1974.78    168.00 o 
  -5  16  11      206.00      -13.24    130.87 o 
  -4  16  11      686.84      415.14    138.91 o 
  -3  16  11     8604.34     8994.54    319.39 o 
  -2  16  11     7874.69     7480.46    315.71 o 
  -1  16  11      273.31      373.42    146.32 o 
  -8  17  11     7360.35     7133.67    304.15 o 
  -7  17  11      891.47      756.37    161.93 o 
  -6  17  11      813.62      420.88    148.77 o 
  -5  17  11       82.92       41.98    146.80 o 
  -4  17  11    12039.65    12405.71    401.24 o 
  -3  17  11        5.22       82.29    153.46 o 
  -2  17  11     8197.73     8793.23    331.69 o 
  -1  17  11      189.73      235.24    575.43 o 
  -8  18  11     6121.50     6073.36    280.68 o 
  -7  18  11       67.75       56.34    148.58 o 
  -6  18  11      219.92      264.30    165.56 o 
  -5  18  11     1906.24     1566.29    268.17 o 
  -4  18  11     2920.13     3224.57    287.00 o 
  -9  19  11     6031.28     6250.42    336.74 o 
  -8  19  11      314.23     -393.95    393.95 o 
   0   0  12   757830.25   621162.88  16442.24 o 
   0   1  12    57704.78    54468.04    733.89 o 
  -1   2  12     2066.03     2269.41    129.47 o 
   0   2  12      166.48       82.67     69.72 o 
  -1   3  12     4580.07     4645.15    120.62 o 
   0   3  12     3891.71     4293.16    181.08 o 
  -2   4  12    39616.76    37640.89    507.49 o 
  -1   4  12     7087.67     7127.40    141.92 o 
   0   4  12     2638.95     2670.34    143.40 o 
  -2   5  12     2554.59     2521.17     85.02 o 
  -1   5  12    10163.90    11087.40    201.23 o 
   0   5  12    26651.72    25786.35    426.61 o 
  -3   6  12     1314.66     1273.91     78.12 o 
  -2   6  12     8882.75     8250.07    119.00 o 
  -1   6  12    15963.54    16220.44    192.49 o 
   0   6  12    25389.64    25828.80    348.10 o 
  -3   7  12    13126.64    13974.12    215.73 o 
  -2   7  12     1351.47     1380.94     60.59 o 
  -1   7  12     8150.06     8119.44    152.02 o 
   0   7  12     2159.81     2223.81    118.63 o 
  -4   8  12        2.44      -13.86     73.27 o 
  -3   8  12     7105.01     7122.08    140.10 o 
  -2   8  12      961.67     1014.71     80.30 o 
  -1   8  12      303.91      264.20     64.45 o 
   0   8  12       66.36      -45.99     96.10 o 
  -4   9  12      101.99       35.66     58.82 o 
  -3   9  12     4567.06     4751.27    133.84 o 
  -2   9  12    26739.79    26451.49    337.20 o 
  -1   9  12      452.24      475.11     83.25 o 
   0   9  12      196.15       38.84    108.34 o 
  -5  10  12     4940.73     5123.70    204.43 o 
  -4  10  12     4318.17     4177.14    146.90 o 
  -3  10  12     1266.23     1357.25    102.72 o 
  -2  10  12    11465.80    11503.23    227.82 o 
  -1  10  12      130.76      183.68     77.70 o 
   0  10  12     5383.18     5429.55    243.66 o 
  -5  11  12    23764.94    22951.20    392.69 o 
  -4  11  12     4993.86     4788.92    166.89 o 
  -3  11  12     1323.03     1247.98    129.18 o 
  -2  11  12     1399.82     1372.49    114.23 o 
  -1  11  12     6530.40     6362.96    198.95 o 
   0  11  12    99232.02   100877.81   1289.59 o 
  -6  12  12    16473.04    15452.82    497.01 o 
  -5  12  12    10194.57    10166.97    247.79 o 
  -4  12  12    16918.75    15926.89    391.76 o 
  -3  12  12      760.50      724.39    106.68 o 
  -2  12  12     2282.99     2250.49    143.02 o 
  -1  12  12     7626.21     7683.82    228.89 o 
   0  12  12    22669.10    21944.95    772.15 o 
  -6  13  12     7871.70     8298.74    243.93 o 
  -5  13  12       81.04       86.93     93.95 o 
  -4  13  12    14643.04    14216.49    396.08 o 
  -3  13  12       26.72        4.36     94.05 o 
  -2  13  12        1.63      -94.41     94.79 o 
  -1  13  12     2383.94     2807.15    176.23 o 
   0  13  12     4743.23     4770.29    303.69 o 
  -7  14  12     1010.90      927.11    187.26 o 
  -6  14  12      141.78      141.37    102.33 o 
  -5  14  12     2981.15     3025.36    173.23 o 
  -4  14  12     2118.08     1882.68    150.22 o 
  -3  14  12      205.09       21.21    103.99 o 
  -2  14  12        5.62      -81.63    115.47 o 
  -1  14  12     1013.42      872.94    139.27 o 
   0  14  12     3165.55     3408.05    288.42 o 
  -7  15  12     2068.54     2136.58    180.93 o 
  -6  15  12      775.67      481.78    134.01 o 
  -5  15  12      784.14      457.70    126.52 o 
  -4  15  12     8096.50     8318.76    287.10 o 
  -3  15  12     6384.38     7132.88    278.93 o 
  -2  15  12     5645.85     6024.56    269.30 o 
  -1  15  12        7.03      -14.71    136.64 o 
   0  15  12     2697.43     2657.30    295.81 o 
  -8  16  12    11762.49    11663.40    577.09 o 
  -7  16  12      645.60      535.65    154.23 o 
  -6  16  12      211.08       14.47    135.04 o 
  -5  16  12     7006.12     7056.91    313.01 o 
  -4  16  12     1850.02     1511.86    184.68 o 
  -3  16  12      479.23      458.23    151.75 o 
  -2  16  12     3850.15     3641.37    251.51 o 
  -1  16  12     1119.89     1049.18    173.18 o 
   0  16  12     6159.97     6017.14    512.38 o 
  -8  17  12      264.06      113.25    148.74 o 
  -7  17  12     4217.20     3638.85    240.76 o 
  -6  17  12     2741.69     2082.93    203.92 o 
  -5  17  12     2384.77     2486.24    225.20 o 
  -4  17  12      985.74     1121.25    182.16 o 
  -3  17  12     2740.13     2479.71    225.67 o 
  -2  17  12     1406.96     1351.91    259.64 o 
  -9  18  12    12859.05    13156.03    844.04 o 
  -8  18  12     3757.05     3509.04    254.60 o 
  -7  18  12       25.89     -119.68    174.96 o 
  -6  18  12      768.81      550.69    196.35 o 
  -5  18  12      104.57     -226.90    226.90 o 
  -1   3  13     2034.14     1807.76     88.08 o 
  -1   4  13    27998.06    27308.08    313.72 o 
  -2   5  13    23401.08    23389.84    260.06 o 
  -1   5  13     7688.25     7931.38    164.23 o 
  -2   6  13    43915.21    43053.07    395.29 o 
  -1   6  13     2701.88     2920.20     90.76 o 
  -3   7  13     2689.64     3073.97     98.35 o 
  -2   7  13     8148.18     9039.23    153.13 o 
  -1   7  13     1331.99     1403.39     75.50 o 
  -3   8  13     3954.25     4148.19    119.30 o 
  -2   8  13     9152.00     9486.21    183.31 o 
  -1   8  13    12226.22    12293.63    205.65 o 
  -4   9  13    17686.47    17926.48    298.04 o 
  -3   9  13      953.97      932.01     81.79 o 
  -2   9  13      207.40      103.23     77.43 o 
  -1   9  13     3475.53     3302.43    144.26 o 
  -4  10  13     9548.94     9333.88    199.01 o 
  -3  10  13    20739.50    20557.31    300.93 o 
  -2  10  13    20704.00    20761.17    319.65 o 
  -1  10  13     5334.93     5412.83    173.67 o 
  -5  11  13      992.95      732.11    102.07 o 
  -4  11  13      233.84      136.77     86.02 o 
  -3  11  13       48.19      -42.43     79.53 o 
  -2  11  13      403.47      450.12     93.92 o 
  -1  11  13     4962.42     4934.40    186.24 o 
  -5  12  13     1164.43     1026.32    119.45 o 
  -4  12  13     1328.26     1209.13    124.27 o 
  -3  12  13      542.62      531.02    105.81 o 
  -2  12  13     3394.89     3354.86    210.06 o 
  -1  12  13      812.35      575.30    108.22 o 
  -6  13  13    19431.04    20034.29    375.17 o 
  -5  13  13    11805.35    11820.18    291.08 o 
  -4  13  13      604.94      548.24    114.39 o 
  -3  13  13       22.50     -102.52    102.52 o 
  -2  13  13      258.80      301.85    113.83 o 
  -1  13  13      170.74      112.77    112.98 o 
  -6  14  13       40.34     -117.87    117.87 o 
  -5  14  13     6379.82     6110.96    240.70 o 
  -4  14  13    13944.24    14368.18    415.10 o 
  -3  14  13     3385.96     3264.83    208.04 o 
  -2  14  13      694.41      394.16    138.94 o 
  -1  14  13      349.54      259.60    130.99 o 
  -7  15  13      782.68      423.23    143.79 o 
  -6  15  13    11615.13    11995.00    366.41 o 
  -5  15  13     7741.39     7912.05    398.00 o 
  -4  15  13      132.07      232.41    130.40 o 
  -3  15  13      200.21      109.75    141.36 o 
  -2  15  13      341.42      283.15    141.67 o 
  -1  15  13      737.45      526.28    152.43 o 
  -7  16  13      612.35      482.75    153.62 o 
  -6  16  13     1428.86     1390.81    250.04 o 
  -5  16  13      760.80      483.89    152.52 o 
  -4  16  13      768.60      690.84    169.74 o 
  -3  16  13     5220.98     4801.15    279.76 o 
  -2  16  13     8586.40     9469.93    410.44 o 
  -1  16  13      193.85      150.30    174.25 o 
  -8  17  13     3769.13     3902.76    253.26 o 
  -7  17  13       53.15     -149.12    149.12 o 
  -6  17  13      721.70      504.15    163.13 o 
  -5  17  13      102.98      -72.31    161.29 o 
  -4  17  13    12442.49    12686.40    477.91 o 
  -3  17  13      387.84      321.29    449.22 o 
  -8  18  13     4178.30     4676.43    381.45 o 
  -7  18  13       11.60     -197.82    409.87 o 
   0   0  14   259214.95   246551.73   6839.16 o 
   0   1  14    32013.52    32922.66    500.83 o 
  -1   2  14    25170.02    24902.88    406.39 o 
   0   2  14     6530.69     6734.56    208.10 o 
  -1   3  14     5199.21     5339.62    136.51 o 
   0   3  14    36633.13    37221.61    557.54 o 
  -2   4  14    28052.10    27195.99    446.81 o 
  -1   4  14    26568.79    27402.37    317.87 o 
   0   4  14     4699.44     4877.18    182.51 o 
  -2   5  14      321.66      305.97     62.30 o 
  -1   5  14       58.19       76.03     61.26 o 
   0   5  14      250.12      149.44     85.24 o 
  -3   6  14     8889.38     8644.52    214.73 o 
  -2   6  14    12133.41    12032.75    175.10 o 
  -1   6  14     7443.38     7850.39    156.88 o 
   0   6  14     3405.52     3681.97    135.37 o 
  -3   7  14       91.13       41.35     59.31 o 
  -2   7  14     4247.66     4534.22    128.16 o 
  -1   7  14      915.67      845.94     67.34 o 
   0   7  14     1718.36     1734.05    128.87 o 
  -4   8  14        4.65      -39.06     85.11 o 
  -3   8  14     4092.69     4265.98    136.89 o 
  -2   8  14     7352.48     7820.72    174.29 o 
  -1   8  14    10842.41    11228.55    229.18 o 
   0   8  14    18636.06    19233.05    605.42 o 
  -4   9  14     7673.51     8022.88    167.55 o 
  -3   9  14      808.21      852.45     94.68 o 
  -2   9  14     3716.51     3970.80    160.58 o 
  -1   9  14      349.85      317.87     87.60 o 
   0   9  14      275.80       98.30    125.28 o 
  -5  10  14     8666.71     8546.71    303.86 o 
  -4  10  14     2335.04     2060.27    124.42 o 
  -3  10  14    11430.69    11976.23    238.03 o 
  -2  10  14       26.21      -49.17     75.94 o 
  -1  10  14     6528.25     6605.13    217.12 o 
   0  10  14     8430.43     8479.13    328.09 o 
  -5  11  14     1607.56     1238.42    120.24 o 
  -4  11  14      450.39      352.17    100.13 o 
  -3  11  14    12010.68    12295.84    262.48 o 
  -2  11  14      313.01      153.60     95.53 o 
  -1  11  14     2493.07     2491.56    143.63 o 
   0  11  14    26736.35    28296.89    580.14 o 
  -6  12  14     1284.41     1594.52    194.99 o 
  -5  12  14     1727.01     1438.23    131.82 o 
  -4  12  14    13752.98    13982.67    304.67 o 
  -3  12  14      984.28      668.27    120.61 o 
  -2  12  14     3665.13     4362.79    205.88 o 
  -1  12  14     3076.41     2987.47    168.56 o 
   0  12  14     8931.20     9852.40    433.92 o 
  -6  13  14     5713.62     6017.55    231.52 o 
  -5  13  14     3563.81     3646.24    203.54 o 
  -4  13  14     1779.48     1672.33    157.38 o 
  -3  13  14      690.63      423.33    130.77 o 
  -2  13  14      840.49      783.70    145.58 o 
  -1  13  14    10989.80    10838.36    326.11 o 
   0  13  14     1742.07     1809.39    334.12 o 
  -7  14  14      599.59      479.63    225.85 o 
  -6  14  14     8990.92     8799.98    312.44 o 
  -5  14  14     2206.42     2172.12    189.94 o 
  -4  14  14     1714.35     1451.92    163.23 o 
  -3  14  14     2734.75     2976.87    193.93 o 
  -2  14  14       31.36     -125.91    125.91 o 
  -1  14  14      132.44       64.19    133.43 o 
   0  14  14     2663.49     3145.58    335.82 o 
  -7  15  14       95.55      118.56    139.13 o 
  -6  15  14     4577.14     4848.66    266.39 o 
  -5  15  14      112.53      148.35    149.68 o 
  -4  15  14     1102.64     1070.48    165.85 o 
  -3  15  14     8087.54     8038.84    318.89 o 
  -2  15  14     1043.00      883.60    167.88 o 
  -1  15  14     2928.65     3015.44    225.73 o 
   0  15  14      162.54       20.02    227.60 o 
  -8  16  14     3778.68     3706.18    345.54 o 
  -7  16  14      184.17      -54.74    151.11 o 
  -6  16  14     3255.43     3333.27    244.89 o 
  -5  16  14      479.41      320.96    152.66 o 
  -4  16  14      346.91      585.12    169.93 o 
  -3  16  14     1083.06     1053.86    183.86 o 
  -2  16  14      129.40      177.20    169.33 o 
  -8  17  14      210.91      199.30    169.52 o 
  -7  17  14        1.17       27.53    172.39 o 
  -6  17  14       94.14      -40.03    175.00 o 
  -5  17  14      482.65      104.35    206.41 o 
  -1   3  15     1292.51     1320.33     83.38 o 
  -1   4  15     8528.90     8822.69    180.72 o 
  -2   5  15    18757.91    18330.76    273.49 o 
  -1   5  15     2077.86     1824.05    106.48 o 
  -2   6  15    15554.23    15209.23    237.07 o 
  -1   6  15      466.01      481.70     73.41 o 
  -3   7  15     1122.08     1283.27     89.84 o 
  -2   7  15     5593.60     6159.68    154.81 o 
  -1   7  15     1649.07     1576.47     88.91 o 
  -3   8  15      285.41      268.47     73.55 o 
  -2   8  15     9566.03     9268.41    196.67 o 
  -1   8  15    11424.14    11516.26    221.88 o 
  -4   9  15     7264.52     7508.44    192.78 o 
  -3   9  15    13165.97    13248.08    250.39 o 
  -2   9  15        0.68      -79.08     79.08 o 
  -1   9  15     5101.45     4802.22    176.89 o 
  -4  10  15     1558.26     1568.61    118.21 o 
  -3  10  15    15949.42    15888.36    308.95 o 
  -2  10  15     8717.19     9207.39    241.85 o 
  -1  10  15      183.51       24.84     91.23 o 
  -5  11  15      761.86      673.73    115.80 o 
  -4  11  15      643.24      792.10    113.38 o 
  -3  11  15      395.67      299.66     99.01 o 
  -2  11  15     1413.85     1316.01    127.60 o 
  -1  11  15       22.93       19.13     96.91 o 
  -5  12  15      770.99      809.48    130.20 o 
  -4  12  15     2257.19     2279.16    164.03 o 
  -3  12  15      196.25      178.27    128.03 o 
  -2  12  15        8.45      -77.72    112.57 o 
  -1  12  15       17.70      -56.35    107.34 o 
  -6  13  15     6946.93     7133.09    313.26 o 
  -5  13  15     8363.96     8602.04    296.72 o 
  -4  13  15        0.02      -98.76    122.37 o 
  -3  13  15     2071.61     1942.01    177.42 o 
  -2  13  15       81.12      -85.39    114.48 o 
  -1  13  15       11.49      116.19    127.22 o 
  -6  14  15      400.75      326.44    143.02 o 
  -5  14  15    11969.42    11489.01    371.98 o 
  -4  14  15     8335.98     8394.54    337.56 o 
  -3  14  15       60.93     -115.49    129.91 o 
  -2  14  15      124.27       47.43    133.77 o 
  -1  14  15      557.69      392.01    163.69 o 
  -7  15  15      605.88      582.83    157.89 o 
  -6  15  15     6623.77     7240.89    326.20 o 
  -5  15  15      569.43      381.60    163.04 o 
  -4  15  15      466.40      250.00    161.49 o 
  -3  15  15      664.72      561.71    162.11 o 
  -2  15  15        3.38     -143.46    143.46 o 
  -1  15  15     2220.54     2237.89    239.53 o 
  -7  16  15     2123.36     1726.75    222.44 o 
  -6  16  15      540.16      322.95    169.57 o 
  -5  16  15      547.34      177.62    178.35 o 
  -4  16  15      362.35      267.75    193.77 o 
   0   0  16    72476.52    74230.34   2441.07 o 
   0   1  16     4594.97     5195.62    204.03 o 
  -1   2  16     1144.02     1384.82    123.91 o 
   0   2  16      348.55      264.14     97.67 o 
  -1   3  16     4814.77     5007.39    141.41 o 
   0   3  16     4558.21     4829.07    191.58 o 
  -2   4  16     3960.43     4564.35    194.77 o 
  -1   4  16    11449.58    11673.01    212.19 o 
   0   4  16     7871.15     8320.71    282.21 o 
  -2   5  16     3870.63     4257.12    152.92 o 
  -1   5  16    19918.02    19636.97    297.16 o 
   0   5  16    33513.48    32960.82    547.76 o 
  -3   6  16       10.94      116.70    118.36 o 
  -2   6  16       48.14       30.13     78.98 o 
  -1   6  16     1054.12     1088.36     90.37 o 
   0   6  16     3710.56     3506.56    182.96 o 
  -3   7  16      748.12      657.18     81.37 o 
  -2   7  16      351.44      417.36     76.75 o 
  -1   7  16     2177.10     2172.95    115.35 o 
   0   7  16    11590.98    11991.50    337.54 o 
  -4   8  16        3.68      -99.98     99.98 o 
  -3   8  16       34.91       59.77     75.95 o 
  -2   8  16     3994.59     3967.60    150.68 o 
  -1   8  16     8631.03     8891.49    209.23 o 
   0   8  16       62.42       61.37    127.04 o 
  -4   9  16       56.41      -82.83     82.83 o 
  -3   9  16     2704.02     3017.26    143.75 o 
  -2   9  16    14553.84    14821.87    296.08 o 
  -1   9  16     1926.35     1865.03    132.62 o 
   0   9  16     4179.96     4370.16    259.92 o 
  -5  10  16      257.22      231.87    124.09 o 
  -4  10  16     7883.33     7842.18    231.45 o 
  -3  10  16     5530.01     5810.97    207.05 o 
  -2  10  16       88.76      -92.54     92.54 o 
  -1  10  16       27.79      -89.01    100.98 o 
   0  10  16     1219.56      791.15    178.15 o 
  -5  11  16    10832.34    10772.20    292.96 o 
  -4  11  16     5542.19     5536.71    274.50 o 
  -3  11  16       80.63     -105.75    105.75 o 
  -2  11  16     1309.92     1216.16    145.68 o 
  -1  11  16     3850.61     3525.65    238.27 o 
   0  11  16    43587.85    44497.47    918.34 o 
  -6  12  16     4022.24     4173.11    297.08 o 
  -5  12  16     2152.30     2012.73    169.55 o 
  -4  12  16     4027.91     3852.30    217.00 o 
  -3  12  16      811.79      552.54    137.58 o 
  -2  12  16     1110.91     1315.97    154.48 o 
  -1  12  16     5963.41     5823.32    248.38 o 
   0  12  16     8180.24     8132.65    445.28 o 
  -6  13  16     1272.27      911.26    162.23 o 
  -5  13  16     1053.12     1032.31    168.07 o 
  -4  13  16     7173.77     6690.14    340.00 o 
  -3  13  16      200.82      229.95    140.12 o 
  -2  13  16      241.44      265.07    141.02 o 
  -1  13  16     5537.93     5365.78    265.70 o 
   0  13  16       28.94     -186.67    194.41 o 
  -7  14  16     2909.89     2455.83    291.69 o 
  -6  14  16       28.28       60.54    146.08 o 
  -5  14  16      589.95      353.39    157.92 o 
  -4  14  16     3526.80     3770.76    248.44 o 
  -3  14  16      581.33      433.16    169.35 o 
  -2  14  16     2119.34     2348.79    195.02 o 
  -1  14  16      255.52       54.90    151.03 o 
   0  14  16     1393.25      841.85    605.51 o 
  -7  15  16        1.51     -144.96    144.96 o 
  -6  15  16      156.03       38.16    154.83 o 
  -5  15  16     6660.55     6981.47    321.59 o 
  -4  15  16     1080.30     1086.95    190.91 o 
  -3  15  16     2142.07     2021.22    225.05 o 
  -2  15  16     1532.31     2113.57   1044.13 o 
  -8  16  16      385.66      199.02    276.29 o 
  -7  16  16       11.39      -32.11    187.53 o 
  -6  16  16      120.26     -286.20    286.20 o 
  -1   3  17    22702.21    23172.01    300.14 o 
  -1   4  17    12139.04    12355.92    234.86 o 
  -2   5  17    20590.45    21286.85    321.95 o 
  -1   5  17      749.58      719.75     96.50 o 
  -2   6  17     4389.02     4586.21    182.83 o 
  -1   6  17       14.89      -44.25     79.11 o 
  -3   7  17        6.19      125.84     87.89 o 
  -2   7  17    11070.74    10953.88    257.95 o 
  -1   7  17      519.91      331.87     94.70 o 
  -3   8  17     3334.68     3495.88    154.56 o 
  -2   8  17    11382.86    11297.47    244.23 o 
  -1   8  17     8582.11     8779.37    227.49 o 
  -4   9  17     9281.93     9355.94    252.18 o 
  -3   9  17    31488.00    31226.21    443.44 o 
  -2   9  17      444.32      331.14    117.18 o 
  -1   9  17     4032.72     4259.62    199.76 o 
  -4  10  17      106.65       85.90    112.09 o 
  -3  10  17     8344.11     8854.20    268.69 o 
  -2  10  17     1667.20     1816.14    157.81 o 
  -1  10  17     1347.13     1305.70    148.91 o 
  -5  11  17     4547.82     4582.13    226.55 o 
  -4  11  17     2528.14     2312.87    182.22 o 
  -3  11  17       60.19      -46.05    117.97 o 
  -2  11  17       98.74     -113.38    113.38 o 
  -1  11  17     1409.31     1357.92    167.15 o 
  -5  12  17        0.63      -88.96    128.99 o 
  -4  12  17     3912.63     4045.83    244.74 o 
  -3  12  17     4720.89     4603.18    258.52 o 
  -2  12  17     2031.66     1924.67    179.58 o 
  -1  12  17      443.67       78.59    142.55 o 
  -6  13  17     1488.45     1374.93    187.52 o 
  -5  13  17     3992.67     4162.04    252.47 o 
  -4  13  17      803.60      725.15    170.36 o 
  -3  13  17     5056.32     5384.70    272.27 o 
  -2  13  17       75.11       76.03    149.43 o 
  -1  13  17      363.99      289.15    166.60 o 
  -6  14  17     1040.51      846.20    180.37 o 
  -5  14  17    11235.67    11845.89    395.39 o 
  -4  14  17     3705.06     3726.73    251.58 o 
  -3  14  17      399.18      549.27    174.00 o 
  -2  14  17     3155.55     3062.60    289.47 o 
  -7  15  17     1472.23      924.53    234.11 o 
  -6  15  17     3511.66     2928.55    280.05 o 
  -5  15  17      150.99      116.44    188.92 o 
   0   0  18       47.01      -56.03    303.75 o 
   0   1  18     2361.83     2685.22    166.03 o 
  -1   2  18    15146.20    15944.95    395.99 o 
   0   2  18      364.81      212.24    105.06 o 
  -1   3  18     7742.23     8509.61    200.90 o 
   0   3  18     2345.84     2503.66    180.39 o 
  -2   4  18        6.07       20.85    111.30 o 
  -1   4  18    18487.21    19200.04    294.01 o 
   0   4  18     2140.29     2291.77    180.79 o 
  -2   5  18        0.73       39.34     81.75 o 
  -1   5  18     9185.18     9615.84    256.72 o 
   0   5  18     4387.91     4421.67    267.10 o 
  -3   6  18    15415.39    15798.20    626.26 o 
  -2   6  18     4277.87     4744.06    202.51 o 
  -1   6  18      668.76      650.32    115.44 o 
   0   6  18     5927.14     6275.99    389.37 o 
  -3   7  18     3962.68     3941.16    207.19 o 
  -2   7  18      176.61      244.39    109.40 o 
  -1   7  18      364.40      261.04    105.26 o 
   0   7  18    17998.36    18486.54    690.49 o 
  -4   8  18     1535.10     1198.43    170.64 o 
  -3   8  18    19161.83    19585.51    393.41 o 
  -2   8  18        1.23       49.12    108.60 o 
  -1   8  18    25007.93    25687.06    448.55 o 
   0   8  18     4943.80     5189.16    301.36 o 
  -4   9  18     4965.03     4706.26    202.54 o 
  -3   9  18       32.62      -72.05    101.87 o 
  -2   9  18     3393.70     3840.58    205.75 o 
  -1   9  18     2137.83     2175.79    169.58 o 
   0   9  18     3271.97     3485.75    296.56 o 
  -5  10  18      761.39      763.87    211.02 o 
  -4  10  18      581.82      453.66    137.08 o 
  -3  10  18    13020.23    13635.50    365.39 o 
  -2  10  18     2412.39     2304.71    174.26 o 
  -1  10  18     1614.04     1347.02    165.45 o 
   0  10  18      848.69      361.80    203.39 o 
  -5  11  18      129.01       -9.26    148.10 o 
  -4  11  18     1464.60     1602.58    171.40 o 
  -3  11  18     2787.46     2888.55    200.70 o 
  -2  11  18     3440.82     3407.48    217.23 o 
  -1  11  18     3868.72     3460.53    226.00 o 
   0  11  18     3327.50     3279.54    321.90 o 
  -6  12  18     1973.69     1309.69    305.25 o 
  -5  12  18      339.07      236.88    162.08 o 
  -4  12  18     7589.58     8328.00    346.12 o 
  -3  12  18     3258.28     3028.75    233.98 o 
  -2  12  18     7574.68     7500.15    319.49 o 
  -1  12  18     4511.45     4378.29    271.23 o 
   0  12  18      444.68      375.80    230.05 o 
  -6  13  18       14.50     -152.33    152.33 o 
  -5  13  18      124.92       41.17    162.19 o 
  -4  13  18      910.80      654.36    185.88 o 
  -3  13  18      142.71       78.26    166.81 o 
  -2  13  18     1618.84     1437.56    212.35 o 
  -1  13  18    12599.96    13116.65    492.77 o 
  -7  14  18        8.43     -115.36    236.65 o 
  -6  14  18     1107.79      971.84    199.97 o 
  -5  14  18      133.98       79.99    164.24 o 
  -4  14  18     4903.90     5733.25    330.69 o 
  -1   3  19    11917.85    12346.26    258.49 o 
  -1   4  19    20757.23    21548.41    348.15 o 
  -2   5  19    17882.95    17914.29    334.91 o 
  -1   5  19        5.93      -90.24     90.24 o 
  -2   6  19     3065.25     3158.19    176.61 o 
  -1   6  19        7.47      -72.42    112.56 o 
  -3   7  19      373.84      324.03    130.90 o 
  -2   7  19     8834.03     8627.44    329.25 o 
  -1   7  19      423.10      346.93    134.04 o 
  -3   8  19     1429.52      783.53    166.57 o 
  -2   8  19    11535.23    11667.62    335.89 o 
  -1   8  19    10745.88    11065.76    343.93 o 
  -4   9  19     3819.72     3888.41    205.76 o 
  -3   9  19    27118.84    26294.98    665.14 o 
  -2   9  19     2270.06     2644.12    225.82 o 
  -1   9  19     1840.40     1894.72    180.81 o 
  -4  10  19      166.96      -21.96    131.02 o 
  -3  10  19    10423.20    10982.63    343.67 o 
  -2  10  19      702.09      441.16    149.70 o 
  -1  10  19     1960.46     2027.66    194.20 o 
  -5  11  19     3424.75     3653.51    283.04 o 
  -4  11  19     2689.91     2801.66    221.22 o 
  -3  11  19      916.32      694.84    157.73 o 
  -2  11  19      244.10      283.40    154.38 o 
  -1  11  19     3270.04     3642.65    242.80 o 
  -5  12  19      105.75      -63.66    176.40 o 
  -4  12  19     2736.66     2472.08    252.49 o 
  -3  12  19     6414.28     6549.94    364.95 o 
  -2  12  19     2111.11     1985.70    211.84 o 
  -1  12  19      352.83      338.90    171.09 o 
  -6  13  19     1096.31     1024.99    214.53 o 
  -5  13  19     2646.00     2299.43    278.78 o 
  -4  13  19     3006.03     3640.61    268.88 o 
   0   0  20    29308.18    30746.72   1184.15 o 
   0   1  20     1521.21     1391.67    168.03 o 
  -1   2  20      423.99      308.86    131.71 o 
   0   2  20        9.37     -109.61    116.33 o 
  -1   3  20     1776.84     1904.11    135.17 o 
   0   3  20     7342.30     7783.61    325.61 o 
  -2   4  20     2871.05     2997.01    231.58 o 
  -1   4  20     5830.20     6468.59    230.00 o 
   0   4  20    13733.97    13591.82    607.51 o 
  -2   5  20     1573.99     1403.95    155.01 o 
  -1   5  20    10930.28    11085.85    379.14 o 
   0   5  20    21619.18    21388.61    637.38 o 
  -3   6  20     1310.19     1143.40    225.00 o 
  -2   6  20     1212.94      998.96    156.24 o 
  -1   6  20       11.60      142.57    131.92 o 
   0   6  20      353.28      281.55    210.93 o 
  -3   7  20      158.95       60.33    136.37 o 
  -2   7  20      133.06      169.56    145.86 o 
  -1   7  20     2629.72     2459.20    228.60 o 
   0   7  20     6565.78     6584.79    575.43 o 
  -4   8  20      205.09      -72.82    224.86 o 
  -3   8  20      214.08      141.93    162.13 o 
  -2   8  20       32.39       -6.24    159.21 o 
  -1   8  20    12230.00    11446.01    448.17 o 
   0   8  20      500.81       13.36    218.86 o 
  -4   9  20      934.61      644.90    179.72 o 
  -3   9  20     2974.55     2846.96    238.54 o 
  -2   9  20    10524.17    10694.46    370.65 o 
  -1   9  20     1885.05     1728.46    207.74 o 
   0   9  20     2074.26     1992.71    302.22 o 
  -5  10  20       77.42      -76.56    199.63 o 
  -4  10  20     8419.57     7811.19    290.72 o 
  -3  10  20     8010.10     8111.34    332.36 o 
  -2  10  20      161.24       73.49    154.50 o 
  -1  10  20      329.18       15.21    160.78 o 
   0  10  20      252.85      186.41    234.31 o 
  -5  11  20     4541.29     3711.30    290.48 o 
  -4  11  20     5140.56     5102.92    274.62 o 
  -3  11  20     1170.07      948.17    184.82 o 
  -2  11  20     1973.14     1458.68    195.01 o 
  -1  11  20     2125.02     1941.89    220.65 o 
  -6  12  20      118.67     -176.11    263.85 o 
  -5  12  20     1163.70      856.47    225.91 o 
  -4  12  20     1182.09      838.59    210.88 o 
  -1   3  21     1272.08     1238.68    141.51 o 
  -1   4  21     7150.44     7570.77    295.29 o 
  -2   5  21    11831.74    11982.84    405.41 o 
  -1   5  21     2609.24     2191.60    216.51 o 
  -2   6  21     9142.79     8594.58    372.49 o 
  -1   6  21        0.28      -14.53    138.64 o 
  -3   7  21       59.57      -47.81    149.61 o 
  -2   7  21     5619.74     5005.19    283.19 o 
  -1   7  21     1332.69     1187.26    194.57 o 
  -3   8  21      566.24      504.40    200.85 o 
  -2   8  21     7641.12     7727.01    426.07 o 
  -1   8  21     9167.75     8847.12    441.68 o 
  -4   9  21     2706.26     2183.43    271.74 o 
  -3   9  21    12104.66    11320.04    520.90 o 
  -2   9  21        6.50     -171.94    171.94 o 
  -1   9  21     2556.90     2433.74    240.76 o 
  -4  10  21      436.96      156.95    169.70 o 
  -3  10  21    11043.97    11025.29    543.87 o 
  -2  10  21     1768.49     1514.31    222.77 o 
  -1  10  21       58.13     -164.40    170.38 o 
  -5  11  21      989.59      243.19    194.10 o 
  -4  11  21      422.52     -186.22    423.42 o 
   0   0  22    60406.50    65773.92   3607.00 o 
   0   1  22     7352.29     7480.16    398.46 o 
  -1   2  22     8668.99     9261.83    968.58 o 
   0   2  22     1243.42     1047.58    264.67 o 
  -1   3  22       43.03      -39.02    147.72 o 
   0   3  22     9272.84     9027.82    490.61 o 
  -2   4  22     4156.90     3944.56    435.40 o 
  -1   4  22     9895.91    10088.45    501.96 o 
   0   4  22      336.15      143.09    214.19 o 
  -2   5  22       15.41      -39.11    158.41 o 
  -1   5  22      889.11      961.07    206.04 o 
   0   5  22      504.69      557.80    283.67 o 
  -3   6  22     7586.79     6645.85    558.75 o 
  -2   6  22     5340.21     5610.36    327.91 o 
  -1   6  22     4435.43     4158.11    297.48 o 
   0   6  22     3185.65     2575.03    361.95 o 
  -3   7  22       26.01      -64.96    184.56 o 
  -2   7  22     1177.87     1062.92    193.91 o 
  -1   7  22      158.96       24.19    166.55 o 
   0   7  22      264.37      167.20    251.48 o 
  -4   8  22       12.53     -204.85    298.95 o 
  -3   8  22     1858.54     1065.25    223.55 o 
  -2   8  22      367.49      158.34    165.69 o 
  -1   8  22     6730.63     7000.91    392.25 o 
   0   8  22    12013.07    12711.00   1025.99 o 
  -4   9  22     1309.80      863.54    254.72 o 
  -3   9  22      241.51      152.45    199.82 o 
  -2   9  22     2554.37     1776.49    310.54 o 
  -1   3  23      634.59      538.39    262.53 o 
  -1   4  23     4678.67     4006.25    360.14 o 
  -2   5  23     7645.28     7966.28    495.19 o 
  -1   5  23     1704.97     1259.45    239.90 o 
  -2   6  23    16940.96    15307.71    596.29 o 
  -1   6  23      207.04       87.09    207.94 o 
  -3   7  23      890.46      577.09    226.36 o 
  -2   7  23     9210.89     9198.36    646.23 o 
  -1   7  23     1175.02      970.15    402.58 o 
   0   1  24    13225.98    15073.61   1258.60 o 
  -1   2  24     2735.25     2270.69    652.88 o 
   0   2  24       40.49      260.26    504.68 o 
  -1   3  24      689.64      582.54    318.97 o 
   0   3  24     1879.11     1132.75    601.23 o 
  -2   4  24    12596.39    12196.79   1990.18 o 
  -1   4  24     2469.48     3299.89    465.24 o 
                                                 
